# Supplementary material for: Global pattern of phylogenetic species composition of shark and its conservation priority
Source: Ecol Evol. 2015 Sep 23;5(19):4455–65. doi: 10.1002/ece3.1724 (PMC4667821; doi:10.1002/ece3.1724)
Supplement: Supplementary file 3 — Data S1. Mitochondrial DNA COI sequences used to conduct the shark phylogenetic reconstruction. [file ECE3-5-4455-s003.fasta]

>Zameus_squamulosus          
CCT ATA CTT GAT CTT TGG TGC ATG AGC AGG AAT AGT AGG TAC AGC CCT TAG CCT ACT TAT TCG GAC AGA ACT AAG CCA 
ACC TGG AAC ACT CTT AGG TGA TGA CCA AAT CTA CAA TGT TAT TGT GAC TGC TCA CGC TTT CGT AAT AAT CTT TTT CCT 
AGT AAT GCC TGT AAT AAT CGG TGG GTT TGG AAA TTG ATT AGT ACC TTT AAT GAT TGG TGC ACC AGA CAT AGC TTT TCC 
ACG GAT AAA TAA TAT AAG TTT CTG ATT ATT ACC TCC CTC CCT ACT TCT ACT CCT AGC CTC TGC TGG TGT AGA GGC GGG 
AGC CGG AAC TGG CTG AAC AGT ATA CCC CCC TCT TGC AAG CAA CAT AGC TCA CGC AGG GGC ATC TGT AGA TTT AGC TAT 
CTT TTC ACT CCA TTT GGC TGG TAT TTC CTC AAT TTT AGC CTC CAT TAA TTT TAT TAC AAC TAT TAT TAA CAT AAA ACC 
ACC TGC CAT TTC CCA ATA TCA AAC ACC ACT TTT TGT ATG ATC TAT CCT TGT AAC TAC TGT CCT ACT CCT CCT AGC CCT 
TCC TGT TCT TGC AGC TGC AAT TAC AAT ACT ACT AAC TGA CCG CAA TTT AAA CAC AAC ATT TTT TGA TCC GGC AGG GGG 
AGG AGA TCC CAT TCT CTA TCA ACA TTT A
>Aculeola_nigra              
-CT ATA CTT AAT CTT TGG TGC ATG AGC AGG CAT AGT AGG CAC AGC TTT AAG CTT ACT TAT TCG AGC AGA GCT AAG CCA 
GCC TGG CAC TCT CCT GGG GGA TGA TCA GAT CTA CAA TGT TAT TGT AAC CGC CCA TGC TTT TGT AAT AAT CTT TTT TAT 
AGT AAT GCC TGT AAT AAT TGG CGG GTT TGG AAA CTG ATT AGT ACC CTT AAT GAT TGG TTC ACC TGA TAT AGC TTT TCC 
ACG ACT AAA TAA CAT AAG CTT CTG ACT ATT ACC TCC TGC ACT TCT TCT ACT CCT AGC CTC TGC TGG TGT TGA AGC AGG 
GGC CGG AAC TGG TTG AAC AGT TTA TCC TCC CCT TGC AGG AAA CAT GGC CCA TGC TGG AGC ATC TGT AGA CTT GGC CAT 
TTT TTC CCT TCA TTT AGC TGG TAT CTC TTC AAT TTT AGC CTC TAT TAA CTT TAT TAC AAC TAT TAT TAA TAT AAA ACC 
CCC TGC TAT CTC TCA ATA CCA AAC ACC ACT CTT TGT TTG GTC CAT TCT TGT AAC CAC CGT CCT CCT TCT ACT TGC CCT 
CCC TGT TCT TGC AGC TGC AAT TAC AAT ACT ATT AAC AGA CCG TAA TTT AAA TAC TAC ATT TTT TGA TCC TTC TGG GGG 
GGG AGA CCC CAT TTT ATA TCA ACA CTT A
>Alopias_pelagicus           
--- --- --- --- --- --- --- --- --- --- --- --- --- --- -GC CCT AAG CCT CTT AAT TCG AGC CGA ATT AGG ACA 
GCC AGG ATC ACT TCT AGG AGA TGA TCA AAT CTA TAA TGT TAT TGT AAC CGC CCA TGC ATT CGT AAT AAT CTT CTT TAT 
AGT TAT ACC CGT GAT AAT TGG CGG ATT TGG AAA CTG ACT AGT GCC ATT AAT AAT TGG TGC ACC AGA CAT AGC TTT TCC 
ACG AAT AAA TAA TAT AAG CTT TTG ACT CCT TCC CCC CTC TTT TCT TTT ACT TCT AGC TTC AGC TGG AGT TGA AGC CGG 
AGC CGG TAC TGG TTG AAC AGT TTA TCC TCC ATT AGC TGG CAA TTT AGC ACA TGC TGG AGC ATC CGT TGA CTT AGC TAT 
TTT CTC TCT CCA TTT AGC AGG TAT TTC ATC AAT TTT AGC CTC AAT CAA CTT TAT TAC AAC TAT TAT TAA TAT AAA ACC 
CCC TGC AAT CTC CCA ATA TCA AAC ACC ATT ATT TGT GTG ATC AAT TCT AGT AAC AAC TAT TCT CCT TCT ATT ATC CCT 
CCC AGT ACT TGC AGC CGG CAT TAC AAT ACT ACT TAC TGA TCG AAA CCT AAA CAC AAC ATT CTT TGA TCC AGC AGG CGG 
AGG AGA TCC AAT TCT TTA TCA ACA TTT A
>Alopias_superciliosus       
-CT TTA TTT AAT CTT TGG TGC ATG AGC AGG AAT AGT GGG AAC AGC CCT CAG CCT TCT AAT TCG AGC CGA GTT AGG CCA 
GCC CGG ATC ACT CCT AGG GGA TGA TCA GGT CTA TAA TGT TAT CGT AAC CGC CCA TGC ATT TGT AAT AAT CTT CTT CAT 
GGT TAT ACC CGT AAT AAT TGG GGG ATT TGG AAA CTG ATT AGT ACC CTT AAT AAT TGG TGC ACC AGA CAT GGC CTT CCC 
GCG AAT AAA TAA CAT AAG CTT TTG ACT CCT TCC CCC TTC TTT TCT CTT ACT CCT AGC TTC AGC TGG GGT TGA AGC TGG 
AGC TGG CAC TGG TTG AAC AGT TTA TCC CCC CTT AGC TGG CAA CTT AGC ACA TGC TGG GGC ATC TGT TGA CTT GGC CAT 
TTT CTC GCT TCA TTT AGC AGG TAT CTC ATC AAT TTT AGC TTC AAT TAA CTT TAT TAC AAC TAT CAT TAA TAT AAA ACC 
ACC AGC CAT CTC TCA ATA TCA AAC ACC ATT ATT TGT ATG ATC AAT CCT AGT AAC AAC CAT CCT CCT CCT CTT ATC CCT 
CCC AGT ACT CGC AGC CGG CAT CAC AAT ATT ATT AAC TGA TCG AAA CCT AAA CAC AAC ATT CTT TGA CCC AGC AGG AGG 
AGG AGA TCC AAT TCT TTA CCA ACA TCT A
>Alopias_vulpinus            
CCT TTA TTT AAT CTT TGG TGC ATG AGC AGG AAT AGT GGG AAC AGC CCT AAG CCT TCT AAT TCG AGC TGA ATT AGG ACA 
ACC CGG ATC ACT TCT AGG AGA TGA TCA AGT CTA TAA TGT TAT TGT AAC CGC CCA TGC ATT TGT AAT AAT CTT CTT CAT 
GGT TAT ACC CGT AAT AAT TGG TGG ATT TGG AAA TTG ACT AGT GCC CTT AAT AAT TGG TGC ACC AGA TAT AGC TTT CCC 
GCG AAT AAA TAA CAT AAG CTT TTG ACT ACT TCC CCC TTC TTT TCT TTT ACT TCT GGC CTC AGC TGG AGT TGA AGC CGG 
AGC TGG CAC TGG TTG AAC AGT TTA TCC TCC CTT AGC GGG AAA TCT AGC ACA TGC TGG AGC ATC CGT TGA TTT AGC CAT 
TTT CTC CCT CCA TTT AGC AGG TAT CTC ATC AAT TTT AGC TTC CAT TAA TTT TAT TAC AAC TAT CAT TAA CAT AAA ACC 
ACC GGC CAT CTC TCA ATA CCA AAC ACC ATT ATT TGT ATG ATC AAT TCT AGT TAC AAC TAT CCT TCT TCT ATT ATC CCT 
CCC AGT GCT CGC AGC CGG TAT TAC AAT ATT ACT TAC TGA TCG AAA CCT AAA CAC AAC ATT CTT TGA TCC GGC AGG AGG 
GGG AGA TCC AAT TCT TTA CCA ACA TCT A
>Apristurus_ampliceps        
CCT ATA CCT AAT TTT TGG TGC ATG AGC AGG TAT GGT TGG AAT AGC CTT AAG TTT ATT AAT CCG TGC GGA GCT GGG TCA 
ACC CGG GTC GCT CTT AGG TGA TGA CCA GAT TTA TAA TGT AGT CGT AAC CGC CCA TGC TTT TGT AAT AAT CTT TTT TAT 
AGT TAT ACC GGT AAT AAT TGG CGG CTT TGG AAA TTG ACT CGT CCC TTT AAT AAT TGG TGC ACC AGA CAT AGC ATT CCC 
ACG AAT AAA TAA TAT AAG TTT TTG ACT CCT TCC TCC TTC TTT CTT ACT TCT CCT AGC TTC CGC GGG AGT AGA GGC AGG 
GGC TGG AAC AGG GTG AAC GGT TTA CCC GCC TTT AGC GGG CAA CCT GGC ACA CGC CGG ACC ATC CGT AGA TTT GGC TAT 
TTT CTC CCT TCA TTT AGC TGG TAT TTC ATC CAT CTT GGC CTC AAT TAA TTT TAT TAC AAC AAT TAT TAA TAT AAA ACC 
ACC AGC TAT CTC TCA ATA TCA AAC ACC CTT GTT TGT TTG ATC AAT CCT TAT TAC CAC TGT TCT TCT TCT TCT TGC CCT 
CCC AGT TCT TGC AGC CGG AAT TAC AAT ATT ACT CAC AGA CCG AAA CCT TAA CAC TAC CTT CTT TGA CCC CGC TGG AGG 
GGG GGA CCC AAT CCT TTA CCA ACA CCT G
>Apristurus_australis        
CCT TTA CTT AAT TTT TGG TGC ATG GGC AGG CAT AGT CGG AAT AGC CTT GAG TTT ATT AAT CCG GGC AGA ATT GGG CCA 
GCC TGG GTC CCT CTT AGG GGA TGA CCA GAT CTA CAA TGT AGT CGT AAC AGC CCA TGC CTT CGT AAT AAT CTT TTT TAT 
AGT TAT GCC GGT AAT AAT TGG GGG TTT TGG AAA CTG GCT CGT CCC TTT AAT AAT TGG TGC ACC AGA TAT AGC ATT TCC 
ACG AAT AAA TAA TAT AAG TTT TTG ACT TCT TCC GCC CTC TTT CTT ACT CCT CCT AGC CTC CGC AGG AGT AGA GGC AGG 
GGC AGG AAC AGG ATG AAC AGT TTA CCC TCC TTT AGC AGG CAA TCT AGC ACA CGC TGG CCC CTC TGT AGA CCT GGC TAT 
CTT CTC CCT CCA TTT AGC CGG TAT CTC GTC AAT TTT AGC CTC AAT TAA CTT TAT TAC AAC AAT TAT TAA CAT GAA ACC 
ACC AGC CAT CTC TCA ATA CCA AAC ACC TTT ATT TGT TTG ATC AAT CCT TAT TAC CAC AGT TCT TCT TCT TCT TGC CCT 
CCC AGT TCT TGC AGC TGG AAT TAC AAT ATT ACT CAC AGA CCG AAA CCT TAA TAC CAC CTT TTT TGA CCC AGC AGG AGG 
GGG GGA CCC AAT CCT TTA TCA ACA TTT A
>Apristurus_brunneus         
CCT TTA CCT AAT TTT TGG TGN ATG AGC AGG AAT AGT TGG AAT GGG CTT AAG TTT ATT AAT TCG TGC TGA ACT CGG TCA 
ACC TGG GTC TCT TCT AGG AGA NGA TCA GAT TTA TAA TGT GAT CGT CAC CGC CCA TGC CTT TGT AAT AAT CTT TTT TAT 
GGT TAT ACC AGT AAT AAT TGG TGG CTT TGG AAA NTG ACT TGT TCC GTT AAT AAT TGG TGC GCC CGA CAT AGC ATT CCC 
GCG TAT AAA TAA TAT AAG CTT CTG ACT CCT TCC CCC CTC TTT CTT ACT TCT CTT AGC TTC NGC AGG CGT TGA AGC AGG 
AGC AGG AAC TGG GTG AAC TGT TTA TCC CCC CTT AGC TGG TAA TTT AGC ACA CGC TGG GCC CTC CGT TGA TCT AGC TAT 
CTT TTC CCT TCA TCT GGC CGG TAT TTC ATC TAT NTT AGC CTC AAT TAA TTT TAT TAC AAC CAT TAT TAA TAT AAA ACC 
CCC AGC CAT TTC CCA GTA TCA AAC CCC CTT ATT TGT TTG GTC AAT TCT TAT TAC CAC CGT TCT CCT TCT TCT TTC TCT 
CCC TGT TCT TGC AGC CGG AAT TAC AAT ATT ACT TAC AGA CCG TAA CCT TAA TAC CAC ATT TTT TGA CCC TGC AGG AGG 
GGG GGA CCC AAT TCT CTA CCA ACA CCT A
>Apristurus_kampae           
CCT ATA CCT AAT TTT TGG TGC ATG AGC AGG TAT GGT TGG AAT GGC CTT AAG TTT ATT AAT TCG TGC GGA GTT GGG TCA 
ACC TGG GTC TCT TTT GGG GGA TGA CCA GAT TTA TAA TGT AGT CGT AAC TGC CCA TGC CTT TGT AAT AAT TTT TTT TAT 
GGT TAT ACC AGT AAT AAT CGG CGG CTT TGG AAA CTG ACT CGT CCC TTT AAT AAT TGG CGC ACC AGA CAT AGC ATT CCC 
GCG AAT AAA TAA TAT AAG TTT TTG ACT CCT TCC TCC TTC TTT CTT ACT TCT CCT AGC CTC CGC AGG GGT GGA GGC AGG 
GGC CGG AAC AGG ATG AAC GGT TTA CCC GCC TTT AGC AGG CAA TCT GGC ACA CGC CGG ACC CTC CGT AGA CCT GGC TAT 
TTT CTC CCT TCA TTT GGC CGG TAT CTC ATC CAT CTT AGC CTC AAT TAA TTT TAT TAC AAC AAT TAT TAA TAT AAA ACC 
GCC AGC TAT TTC TCA ATA TCA AAC GCC TTT GTT TGT TTG ATC AAT CCT TAT TAC CAC CGT CCT TCT TCT TCT TGC CCT 
CCC AGT TCT TGC AGC CGG AAT CAC AAT ACT ACT TAC AGA CCG CAA CCT TAA CAC CAC TTT CTT TGA CCC TGC TGG CGG 
GGG AGA CCC AAT CCT TTA CCA ACA CCT C
>Apristurus_longicephalus    
-CT TTA CCT AAT TTT TGG TGC ATG AGC AGG CAT AGT CGG AAT GGC CTT AAG CCT ACT AAT TCG AGC AGA ATT AGG CCA 
GCC TGG GTC CCT TTT AGG GGA TGA CCA GAT CTA TAA TGT AGT CGT AAC CGC CCA TGC CTT CGT GAT AAT CTT TTT TAT 
GGT TAT ACC CGT TAT AAT TGG TGG TTT TGG AAA CTG ACT CGT CCC TTT AAT AAT TGG TGC ACC AGA CAT AGC ATT CCC 
TCG AAT AAA TAA TAT AAG TTT TTG ACT TCT GCC GCC CTC TTT CTT ATT ACT CCT GGC TTC TGC AGG AGT AGA AGC AGG 
GGC CGG AAC AGG GTG AAC GGT CTA CCC GCC TTT AGC GGG TAA CCT AGC ACA TGC CGG GCC TTC CGT AGA TTT GGC CAT 
CTT CTC CCT TCA TTT AGC CGG TAT TTC ATC AAT CTT AGC CTC AAT TAA CTT CAT TAC AAC AAT TAT TAA TAT AAA ACC 
ACC AGC CAT CTC TCA ATA TCA AAC ACC ATT ATT TGT TTG ATC AAT TCT TAT CAC CAC GGT CCT TCT TCT TCT TGC CCT 
CCC AGT TCT TGC AGC CGG AAT TAC AAT ACT GCT CAC AGA TCG TAA CCT TAA TAC CAC CTT TTT TGA CCC TGC CGG GGG 
GGG AGA TCC AAT CCT TTA TCA ACA TTT G
>Apristurus_manis            
CCT ATA CCT AAT TTT TGG TGC ATG AGC AGG TAT GGT TGG AAT AGC CTT AAG TTT ATT AAT CCG TGC GGA GCT GGG TCA 
ACC CGG GTC GCT CTT AGG TGA TGA CCA GAT TTA TAA TGT AGT CGT AAC TGC CCA TGC TTT TGT AAT AAT CTT TTT TAT 
GGT TAT ACC AGT AAT AAT TGG CGG CTT TGG AAA TTG ACT CGT CCC TTT AAT AAT TGG TGC ACC AGA CAT AGC ATT CCC 
ACG AAT AAA TAA TAT AAG TTT TTG ACT TCT TCC TCC TTC TTT CTT ACT TCT CCT GGC TTC CGC GGG AGT AGA GGC AGG 
GGC TGG AAC AGG GTG AAC GGT TTA CCC ACC TTT AGC GGG CAA CCT GGC ACA CGC CGG GCC CTC CGT AGA TTT GGC TAT 
CTT CTC CCT TCA TTT AGC TGG TAT TTC ATC CAT CTT GGC CTC AAT TAA TTT TAT TAC AAC AAT TAT TAA TAT AAA ACC 
ACC AGC TAT CTC TCA ATA TCA AAC ACC CTT GTT TGT TTG ATC AAT CCT TAT TAC CAC TGT TCT TCT TCT TCT TGC CCT 
CCC AGT TCT TGC AGC CGG AAT TAC AAT ATT GCT CAC AGA CCG AAA CCT TAA CAC CAC CTT CTT TGA CCC NGC TGG AGG 
GGG GGA CCC AAT CCT TTA CCA ACA CCT G
>Apristurus_melanoasper      
CCT CTA CCT AAT TTT TGG TGC ATG AGC AGG AAT GGT TGG AAT GGC TTT AAG CTT ATT AAT TCG TGC TGA ACT AGG TCA 
ACC CGG GTC TCT TTT AGG AGA TGA TCA GAT TTA CAA TGT GAT CGT CAC CGC CCA TGC CTT TGT AAT AAT CTT TTT TAT 
GGT TAT GCC AGT AAT AAT TGG TGG TTT TGG GAA TTG ACT TGT TCC TTT AAT AAT TGG TGC GCC AGA CAT AGC GTT CCC 
GCG TAT AAA TAA TAT AAG CTT CTG ACT CCT CCC CCC CTC TTT CTT ACT TCT CTT GGC TTC TGC AGG CGT TGA AGC AGG 
AGC AGG AAC CGG GTG AAC TGT TTA CCC CCC CCT AGC TGG TAA CTT GGC ACA CGC TGG GCC CTC CGT TGA CCT AGC TAT 
CTT TTC CCT CCA TCT GGC CGG TGT TTC ATC TAT TTT AGC CTC AAT TAA TTT TAT TAC AAC CAT TAT TAA TAT AAA ACC 
CCC AGC CAT TTC CCA ATA TCA AAC CCC CCT ATT TGT TTG GTC AAT TCT TAT TAC CAC CGT TCT CCT TCT TCT ATC TCT 
CCC CGT TCT TGC AGC CGG AAT TAC AAT ATT ACT TAC AGA CCG CAA CCT TAA TAC CAC ATT TTT TGA TCC TGC GGG CGG 
GGG AGA CCC AAT CCT CTA CCA ACA CCT A
>Apristurus_pinguis          
CCT ATA CCT AAT TTT TGG TGC ATG AGC AGG CAT GGT TGG AAT AGC CTT AAG TTT GTT AAT CCG TGC GGA GCT GGG TCA 
ACC CGG ATC GCT CTT AGG TGA TGA CCA GAT TTA TAA TGT AGT CGT AAC TGC CCA TGC TTT TGT AAT AAT CTT TTT TAT 
AGT TAT ACC AGT AAT AAT TGG CGG CTT TGG AAA TTG ACT CGT CCC TTT AAT AAT TGG TGC ACC AGA CAT AGC ATT CCC 
ACG AAT AAA TAA TAT AAG TTT TTG ACT TCT TCC TCC TTC CTT CTT ACT TCT CCT GGC TTC CGC GGG GGT AGA GGC AGG 
GGC TGG AAC AGG ATG AAC GGT TTA CCC GCC TTT AGC GGG CAA CCT GGC ACA CGC CGG ACC CTC CGT AGA CTT AGC TAT 
CTT CTC CCT TCA TTT AGC TGG TAT TTC ATC CAT CTT GGC CTC AAT TAA TTT TAT TAC AAC AAT TAT TAA TAT AAA ACC 
ACC AGC TAT CTC TCA ATA TCA AAC ACC CTT GTT TGT TTG ATC AAT CCT TAT TAC CAC TGT TCT TCT TCT TCT CGC CCT 
CCC AGT TCT TGC AGC CGG AAT TAC AAT ATT ACT CAC AGA CCG AAA CCT TAA TAC CAC TTT CTT TGA CCC CGC TGG AGG 
GGG GGA CCC AAT CCT TTA TCA ACA CCT A
>Apristurus_platyrhynchus    
CCT TTA CCT AAT TTT TGG TGC ATG AGC AGG AAT AGT TGG AAT GGC TTT AAG CTT ATT AAT TCG TGC TGA ACT AGG TCA 
ACC CGG ATC TCT TTT GGG AGA TGA TCA GAT TTA CAA TGT GAT CGT TAC CGC CCA TGC CTT TGT AAT AAT CTT TTT TAT 
GGT TAT ACC AGT AAT AAT TGG TGG CTT TGG GAA TTG ACT TGT TCC TTT GAT AAT TGG TGC GCC AGA CAT AGC GTT CCC 
GCG TAT AAA TAA TAT AAG CTT CTG ACT CCT CCC CCC CTC TTT CTT ACT TCT CTT GGC TTC TGC AGG GGT TGA AGC GGG 
AGC AGG AAC CGG GTG AAC TGT TTA TCC CCC CCT AGC TGG TAA CTT AGC ACA CGC TGG GCC ATC CGT TGA CCT AGC TAT 
CTT TTC CCT CCA TCT GGC CGG TGT TTC ATC TAT TTT GGC CTC AAT TAA TTT TAT TAC AAC CAT TAT TAA TAT AAA ACC 
CCC AGC CAT TTC CCA ATA TCA AAC GCC CCT ATT TGT TTG GTC AAT TCT TAT TAC CAC TGT TCT TCT TCT TCT CTC TCT 
CCC AGT TCT TGC AGC CGG AAT TAC AAT ATT ACT TAC AGA CCG CAA CCT TAA TAC AAC ATT TTT TGA CCC TGC TGG AGG 
GGG GGA CCC CAT TCT CTA TCA ACA CCT A
>Apristurus_profundorum      
CCT ATA CTT AAT TTT TGG TGC ATG AGC AGG CAT GGT TGG AAT AGC CTT AAG TTT ATT AAT CCG TGC GGA GCT GGG TCA 
ACC CGG ATC ACT CTT AGG CGA TGA CCA GAT TTA TAA TGT AGT CGT AAC TGC CCA TGC TTT TGT AAT AAT CTT TTT TAT 
GGT TAT ACC AGT AAT AAT TGG CGG CTT TGG AAA TTG ACT CGT CCC TTT AAT AAT TGG TGC ACC AGA CAT AGC ATT CCC 
ACG AAT AAA TAA TAT AAG TTT TTG ACT TCT TCC TCC TTC TTT TTT ACT TCT CCT GGC TTC CGC GGG GGT AGA GGC AGG 
GGC TGG AAC AGG ATG AAC AGT TTA CCC GCC TTT AGC GGG CAA CCT GGC ACA CGC CGG ACC CTC CGT AGA CTT AGC TAT 
CTT CTC CCT TCA TTT AGC TGG TAT TTC ATC CAT CTT GGC CTC AAT TAA TTT TAT TAC AAC AAT TAT TAA TAT AAA ACC 
CCC AGC TAT CTC TCA ATA TCA AAC ACC CTT GTT TGT TTG ATC AAT CCT TAT TAC CAC TGT TCT TCT TCT TCT CGC CCT 
CCC AGT TCT TGC AGC CGG AAT TAC AAT ATT ACT TAC AGA CCG AAA CCT TAA TAC CAC TTT CTT TGA CCC NGC GGG AGG 
GGG GGA CCC AAT CCT TTA TCA ACA CCT A
>Apristurus_sinensis         
CCT TTA CCT AAT TTT TGG TGC ATG AGC AGG AAT AGT TGG AAT GGC TTT AAG CTT ATT AAT TCG CGC TGA ACT AGG TCA 
ACC CGG GTC TCT TTT AGG AGA CGA TCA GAT TTA TAA TGT GAT CGT TAC CGC CCA TGC CTT TGT AAT AAT CTT TTT TAT 
GGT TAT ACC AGT AAT AAT TGG TGG CTT TGG GAA TTG ACT TGT TCC TTT AAT AAT TGG TGC GCC AGA CAT AGC GTT CCC 
GCG TAT AAA TAA TAT AAG CTT CTG ACT CCT CCC CCC CTC TTT CTT ACT TCT CTT GGC TTC TGC AGG AGT TGA AGC AGG 
AGC AGG AAC CGG ATG AAC TGT CTA TCC CCC CCT AGC TGG TAA TTT AGC ACA CGC TGG GCC ATC CGT TGA CCT AGC TAT 
CTT TTC CCT CCA TCT GGC CGG TGT TTC ATC TAT TTT GGC CTC AAT TAA TTT TAT TAC AAC CAT TAT TAA TAT AAA ACC 
CCC AGC CAT TTC CCA ATA TCA AAC TCC CCT ATT TGT TTG GTC AAT TCT TAT TAC CAC CGT CCT CCT TCT TCT CTC TCT 
CCC AGT TCT TGC AGC CGG GAT TAC AAT ATT ACT TAC AGA CCG TAA CCT TAA TAC AAC ATT TTT TGA TCC TGC GGG AGG 
GGG GGA CCC CAT TCT CTA TCA ACA TCT A
>Asymbolus_parvus            
CCT CTA CTT AAT TTT TGG TGC ATG AGC AGG AAT AGT TGG AAT AGC TTT AAG TTT ACT AAT TCG CGC TGA ACT AGG TCA 
ACC GGG GTC TCT TTT AGG AGA TGA TCA GAT TTA CAA TGT GGT CGT AAC TGC CCA TGC CTT TGT AAT AAT CTT TTT TAT 
AGT TAT ACC AGT CAT AAT TGG CGG CTT TGG AAA TTG ACT TGT TCC TTT AAT AAT TGG TGC ACC AGA CAT AGC TTT TCC 
CCG AAT AAA TAA TAT AAG CTT CTG ACT ACT TCC GCC TTC TTT CTT ACT TCT CTT AGC TTC CGC AGG GGT AGA AGC TGG 
AGC AGG AAC CGG ATG AAC TGT TTA TCC CCC CTT AGC AGG TAA TAT AGC ACA TGC TGG GCC CTC TGT TGA TTT AGC TAT 
CTT TTC CCT TCA TTT AGC TGG TAT TTC ATC CAT TCT AGC CTC AAT CAA CTT TAT TAC AAC CAT TAT TAA TAT AAA ACC 
CCC AGC CAT TTC CCA GTA TCA AAC ACC ATT ATT TGT TTG ATC AAT TCT TAT TAC TAC CGT TCT TCT TCT TCT TGC CCT 
CCC AGT TCT AGC AGC AGG AAT TAC AAT ATT ACT CAC AGA CCG CAA CCT TAA TAC TAC ATT CTT TGA CCC CGC AGG TGG 
AGG GGA CCC AAT CCT TTA TCA ACA CTT A
>Asymbolus_rubiginosus       
CCT CTA CTT AAT TTT TGG TGC ATG AGC AGG AAT AGT TGG AAT AGC TTT AAG TTT ACT AAT TCG CGC TGA ACT GGG TCA 
ACC GGG GTC GCT TTT AGG AGA CGA TCA GAT TTA TAA TGT GGT CGT AAC TGC CCA TGC CTT TGT AAT AAT TTT TTT TAT 
AGT TAT ACC AGT CAT AAT TGG TGG CTT TGG AAA CTG ACT TGT TCC TTT AAT AAT TGG TGC ACC AGA CAT AGC TTT CCC 
CCG AAT AAA TAA TAT AAG CTT CTG ATT ACT TCC CCC TTC TTT CTT ACT TCT CTT AGC TTC CGC AGG GGT AGA AGC TGG 
AGC AGG AAC CGG ATG AAC TGT TTA TCC CCC CTT AGC AGG TAA TAT AGC ACA CGC TGG GCC CTC TGT TGA TTT AGC TAT 
CTT TTC CCT TCA TTT AGC TGG TGT TTC ATC CAT TCT AGC TTC AAT CAA TTT TAT TAC AAC CAT TAT TAA TAT AAA ACC 
TCC AGC CAT TTC CCA ATA TCA AAC ACC ATT ATT TGT TTG ATC AAT TCT TAT TAC TAC TGT TCT TCT TCT TCT TGC CCT 
CCC AGT TCT CGC AGC TGG GAT TAC AAT ATT ACT CAC AGA CCG CAA CCT TAA TAC TAC ATT CTT TGA CCC CGC AGG TGG 
AGG GGA CCC TAT CCT TTA TCA ACA CTT A
>Atelomycterus_baliensis     
CCT TTA CTT GAT TTT TGG TGC ATG AGC AGG AAT AGT TGG AAC AGC CCT AAG TCT GCT AAT TCG TGC AGA ACT TGG TCA 
ACC TGG CTC GCT CCT AGG AGA TGA TCA GAT TTA CAA TGT GAT CGT AAC TGC TCA CGC CTT CGT AAT AAT CTT CTT TAT 
GGT TAT ACC AAT AAT GAT TGG TGG CTT TGG AAA TTG ACT AGT ACC TCT CAT GAT TGG TGC CCC AGA TAT AGC CTT CCC 
TCG TAT AAA CAA CAT AAG CTT CTG ACT CCT CCC ACC ATC TTT TCT CCT TCT CTT GGC CTC AGC CGG AGT TGA GGC TGG 
AGC AGG GAC AGG CTG AAC GGT TTA CCC GCC TTT AGC TGG TAA TTT AGC ACA CGC CGG ACC ATC TGT TGA CTT AAC TAT 
CTT TTC CCT CCA CTT AGC TGG AAT TTC ATC AAT TCT AGC TTC AAT CAA CTT TAT CAC AAC TAT TAT TAA CAT AAA ACC 
ACC GGC TAT TTC TCA ATA CCA AAC ACC ACT ATT TGT TTG ATC AAT TCT TGT TAC TAC TGT CCT CCT CCT CTT AGC CCT 
TCC AGT ACT TGC AGC CGG AAT TAC CAT GTT ACT AAC AGA TCG AAA TCT CAA TAC CAC ATT CTT TGA CCC TGC TGG TGG 
TGG TGA CCC AAT CCT CTA CCA ACA --- -
>Atelomycterus_fasciatus     
CCT ATA CTT GAT TTT TGG TGC ATG AGC GGG AAT AGT TGG AAC AGC CTT AAG TCT GCT CAT TCG TGC AGA ACT TGG CCA 
ACC AGG TTC GCT CCT GGG AGA TGA TCA GAT TTA TAA TGT GAT TGT GAC TGC TCA CGC CTT CGT AAT AAT TTT CTT TAT 
AGT AAT GCC AAT AAT AAT TGG AGG CTT TGG AAA CTG ACT AGT ACC TCT CAT AAT TGG CGC CCC CGA TAT AGC CTT CCC 
TCG CAT AAA TAA CAT AAG CTT TTG ACT TCT TCC ACC ATC CTT TCT CCT CCT TCT AGC CTC AGC TGG AGT TGA AGC CGG 
AGC GGG AAC TGG ATG AAC AGT TTA TCC ACC TTT AGC TGG CAA TCT AGC ACA CGC CGG ACC ATC AGT TGA TTT AAC TAT 
CTT CTC CCT GCA TTT GGC TGG GAT CTC ATC AAT TTT AGC TTC AAT TAA CTT CAT TAC AAC CAT TAT TAA CAT GAA ACC 
TCC AGC CAT TTC CCA ATA CCA AAC ACC ACT ATT TGT TTG ATC AAT TCT TGT AAC CAC TGT TCT TCT TCT TTT AGC CCT 
CCC AGT TCT TGC AGC TGG AAT TAC CAT ATT ATT AAC AGA CCG AAA CCT AAA TAC CAC ATT CTT CGA CCC TGC TGG GGG 
CGG CGA CCC TAT TCT TTA TCA GCA --- -
>Atelomycterus_marmoratus    
--- --- --- --- -TT TGG TGC ATG AGC AGG AAT AGT TGG AAC AGC TCT AAG TCT GCT AAT CCG TGC AGA ACT TGG TCA 
ACC TGG TTC ACT CCT GGG GGA TGA TCA GAT TTA CAA TGT GAT TGT AAC TGC TCA CGC CTT CGT AAT AAT CTT CTT TAT 
GGT TAT ACC AAT AAT GAT TGG TGG CTT TGG GAA TTG ATT AGT ACC TCT CAT GAT TGG TGC TCC AGA TAT AGC CTT CCC 
TCG TAT AAA TAA TAT AAG CTT CTG ACT CCT CCC ACC ATC TTT TCT CCT CCT CTT AGC CTC AGC CGG AGT TGA GGC TGG 
AGC AGG GAC AGG CTG AAC GGT TTA TCC ACC TTT AGC TGG TAA TCT AGC ACA CGC CGG GCC ATC TGT TGA CTT AAC TAT 
TTT TTC TCT CCA CTT AGC TGG AAT TTC ATC AAT TCT AGC TTC AAT TAA CTT TAT CAC AAC TAT TAT TAA CAT AAA ACC 
ACC AGC TAT TTC TCA ATA CCA AAC ACC GCT ATT TGT TTG ATC AAT TCT TGT CAC TAC TGT CCT CCT ACT CTT AGC CCT 
TCC AGT ACT TGC AGC TGG AAT TAC CAT GTT ACT AAC AGA TCG AAA TCT CAA TAC CAC ATT CTT TGA TCC TGC CGG TGG 
TGG CGA TCC GAT CCT CTA CCA GCA --- -
>Atelomycterus_marnkalha     
CCT ATA CTT GAT TTT TGG TGC ATG AGC GGG AAT AGT TGG AAC AGC CTT AAG TCT GCT CAT TCG TGC AGA ACT TGG CCA 
GCC AGG GTC ACT CCT GGG GGA TGA TCA GAT TTA TAA TGT GAT TGT AAC TGC TCA CGC CTT CGT AAT AAT TTT CTT TAT 
AGT AAT ACC AAT AAT AAT TGG AGG CTT TGG AAA CTG ACT AGT ACC TCT CAT AAT TGG TGC CCC TGA TAT AGC CTT CCC 
TCG CAT AAA TAA CAT AAG CTT TTG ACT TCT TCC GCC ATC CTT TCT CCT CCT TCT AGC CTC AGC TGG AGT TGA AGC CGG 
AGC GGG AAC TGG ATG AAC AGT TTA CCC ACC TTT AGC TGG CAA TCT AGC ACA CGC CGG ACC ATC AGT TGA CTT AAC TAT 
CTT CTC CCT ACA TTT GGC TGG GAT CTC ATC AAT TTT AGC TTC AAT TAA CTT CAT TAC AAC TAT TAT TAA CAT GAA ACC 
TCC AGC TAT TTC CCA ATA CCA AAC ACC ATT ATT TGT TTG ATC AAT TCT TGT AAC CAC CGT TCT TCT CCT TTT AGC CCT 
CCC AGT TCT TGC AGC TGG AAT TAC CAT ATT ATT AAC AGA CCG AAA CCT AAA CAC CAC ATT CTT CGA CCC TGC TGG GGG 
CGG CGA CCC AAT TCT TTA TCA GCA --- -
>Aulohalaelurus_labiosus     
CCT TTA CTT AAT TTT TGG TGC ATG AGC AGG AAT AGT TGG GAC AGC CCT AAG TCT GCT TAT TCG TGC AGA ACT CGG CCA 
ACC CGG ATC ACT TCT AGG AGA TGA TCA GAT TTA TAA TGT GAT TGT AAC TGC TCA CGC CTT CGT AAT AAT TTT CTT CAT 
GGT AAT GCC AAT AAT AAT TGG TGG CTT TGG TAA TTG ATT GGT GCC TCT TAT AAT TGG CGC CCC GGA TAT GGC CTT CCC 
TCG TAT AAA TAA TAT AAG CTT TTG ACT TCT CCC GCC ATC TTT TCT TCT TCT ATT AGC CTC AGC TGG AGT CGA AGC AGG 
AGC AGG AAC AGG TTG AAC AGT TTA TCC CCC CTT AGC GGG CAA CTT GGC ACA CGC CGG ACC ATC TGT TGA TTT AAC TAT 
TTT TTC CCT ACA TCT AGC CGG AAT TTC ATC AAT TCT GGC TTC AAT CAA CTT TAT TAC AAC TAT TAT TAA CAT GAA ACC 
CCC AGC TAT CTC TCA ATA CCA AAC CCC CCT ATT TGT CTG ATC AAT TCT TGT AAC TAC TGT TCT TCT CCT TTT AGC TCT 
TCC AGT GCT TGC AGC TGG AAT TAC CAT GCT GTT AAC AGA TCG AAA CCT TAA TAC CAC ATT CTT TGA TCC TGC TGG GGG 
CGG CGA CCC CAT CCT TTA CCA ACA TCT A
>Carcharhinus_acronotus      
CCT TTA CCT AAT TTT TGG TGC ATG AGC AGG TAT AGT TGG AAC AGC CCT AAG TCT TCT AAT TCG AGC TGA ACT TGG GCA 
ACC TGG ATC ACT TTT AGG AGA TGA TCA GAT CTA CAA TGT AAT CGT AAC CGC CCA CGC TTT CGT AAT AAT CTT TTT CAT 
GGT TAT ACC AAT TAT AAT TGG TGG TTT CGG AAA TTG ACT AGT TCC CTT AAT AAT TGG TGC GCC AGA TAT AGC CTT CCC 
ACG AAT AAA TAA CAT AAG CTT CTG ACT TCT TCC ACC ATC ATT TCT TCT TCT CCT CGC CTC TGC TGG AGT AGA AGC TGG 
AGC AGG TAC TGG CTG AAC AGT TTA TCC TCC ATT AGC TAG CAA CCT AGC ACA TGC TGG ACC ATC TGT TGA CTT AGC TAT 
TTT CTC TCT TCA CTT AGC CGG TGT TTC ATC AAT TTT AGC TTC AAT TAA TTT TAT CAC AAC TAT TAT TAA TAT AAA ACC 
ACC AGC CAT TTC CCA ATA TCA AAC ACC ATT ATT TGT TTG ATC TAT TCT TGT AAC TAC TAT TCT TCT TCT CCT CTC ACT 
TCC AGT TCT TGC AGC AGG GAT TAC AAT ACT ACT TAC AGA TCG CAA CCT TAA TAC TAC ATT CTT TGA CCC TGC AGG TGG 
AGG AGA CCC AAT CCT TTA TCA ACA CCT A
>Carcharhinus_albimarginatus 
CCT TTA CCT GAT TTT CGG TGC ATG AGC AGG TAT AGT TGG AAC AGC CCT AAG TCT CCT AAT TCG AGC TGA ACT TGG GCA 
ACC TGG ATC ACT CTT AGG GGA TGA TCA GAT TTA CAA TGT AAT CGT AAC CGC TCA CGC TTT TGT AAT AAT CTT TTT TAT 
GGT CAT ACC AAT TAT AAT TGG TGG TTT TGG AAA TTG ACT AGT TCC TTT AAT AAT TGG TGC ACC AGA TAT AGC CTT CCC 
ACG AAT AAA TAA CAT AAG TTT CTG ACT TCT TCC ACC ATC ATT CCT TCT TCT CCT CGC CTC AGC TGG AGT AGA AGC TGG 
AGC AGG TAC TGG TTG AAC AGT CTA CCC TCC ATT AGC TAG CAA CCT AGC ACA TGC TGG ACC ATC TGT TGA TTT AGC TAT 
TTT CTC TCT TCA CTT AGC CGG TGT TTC ATC AAT TCT AGC CTC AAT TAA TTT TAT TAC AAC TAT TAT TAA TAT AAA ACC 
ACC AGC CAT TTC CCA ATA TCA AAC ACC ATT ATT TGT TTG ATC TAT TCT CGT AAC CAC TAT TCT TCT TCT CCT ATC ACT 
TCC AGT TCT TGC AGC AGG GAT TAC AAT ATT ACT TAC AGA TCG CAA CCT TAA TAC TAC ATT CTT TGA TCC TGC AGG TGG 
AGG AGA CCC AAT CCT TTA TCA ACA TTT A
>Carcharhinus_altimus        
CCT TTA CCT GAT TTT TGG TGC ATG AGC AGG TAT AGT TGG AAC AGC CCT AAG TCT CCT AAT TCG AGC TGA ACT TGG GCA 
ACC TGG ATC ACT TTT AGG GGA TGA TCA GAT TTA TAA TGT AAT TGT AAC CGC CCA CGC TTT TGT AAT AAT CTT TTT TAT 
AGT TAT ACC AAT TAT AAT TGG TGG TTT CGG AAA TTG ATT AGT TCC TTT AAT AAT TGG TGC ACC AGA TAT AGC CTT CCC 
ACG AAT AAA TAA CAT AAG TTT CTG ACT TCT TCC ACC ATC ATT TCT TCT TCT CCT CGC CTC TGC TGG AGT AGA AGC TGG 
AGC AGG TAC TGG TTG AAC AGT CTA TCC CCC ATT AGC TAG TAA CCT AGC ACA TGC TGG GCC ATC TGT TGA TTT AGC TAT 
TTT CTC TCT TCA CTT AGC CGG TAT TTC ATC AAT TTT AGC TTC AAT TAA TTT TAT TAC AAC AAT TAT TAA CAT AAA ACC 
ACC AGC CAT TTC ACA ATA TCA AAC ACC ATT ATT TGT TTG ATC TAT TCT TGT AAC CAC TAT TCT TCT TCT CCT CTC ACT 
TCC AGT TCT TGC AGC AGG GAT TAC AAT ACT ACT TAC AGA TCG TAA CCT CAA CAC TAC ATT CTT TGA CCC TGC AGG TGG 
AGG AGA TCC AAT TCT TTA TCA ACA TTT A
>Carcharhinus_amblyrhynchos  
-CT TTA CCT GAT TTT TGG TGC ATG AGC AGG TAT AGT TGG AAC AGC CCT AAG TCT CCT AAT TCG AGC TGA ACT TGG GCA 
ACC TGG ATC ACT TTT AGG GGA TGA TCA GAT TTA TAA TGT AAT CGT AAC TGC CCA CGC TTT TGT AAT AAT CTT TTT TAT 
GGT TAT ACC AAT TAT AAT TGG TGG TTT CGG AAA TTG ACT AGT TCC TTT AAT AAT TGG TGC ACC AGA TAT AGC CTT CCC 
ACG AAT AAA TAA CAT AAG TTT TTG ACT TCT TCC ACC ATC ATT TCT TCT CCT CCT CGC TTC TGC CGG AGT AGA AGC TGG 
AGC AGG TAC TGG TTG AAC AGT TTA TCC CCC ATT AGC TAG TAA CCT AGC ACA TGC TGG ACC ATC TGT TGA TTT AGC TAT 
TTT CTC TCT TCA CTT AGC CGG TGT TTC ATC AAT TCT AGC TTC AAT TAA TTT TAT TAC AAC TAT TAT TAA TAT AAA ACC 
ACC AGC CAT TTC CCA ATA TCA AAC ACC ATT ATT TGT TTG ATC TAT TCT TGT AAC CAC TAT TCT TCT TCT CTT ATC ACT 
TCC AGT TCT TGC AGC AGG GAT TAC AAT ATT ACT TAC AGA TCG TAA CCT TAA TAC TAC ATT CTT TGA TCC TGC AGG TGG 
AGG AGA TCC AAT CCT TTA TCA ACA TTT A
>Carcharhinus_amboinensis    
CCT TTA CTT GAT TTT TGG TGC ATG AGC AGG TAT AGT TGG AAC AGC CCT AAG TCT TCT AAT TCG AGC TGA ACT TGG ACA 
ACC TGG ATC ACT TTT AGG GGA TGA TCA GAT CTA CAA TGT AAT CGT AAC CGC CCA CGC CTT TGT AAT AAT CTT TTT CAT 
AGT TAT ACC AAT CAT AAT TGG TGG TTT TGG AAA TTG ATT AGT TCC TTT AAT AAT TGG TGC ACC AGA TAT AGC CTT CCC 
ACG AAT AAA TAA CAT AAG TTT CTG ACT TCT TCC ACC ATC ATT TCT TCT TCT CCT TGC CTC TGC TGG AGT AGA AGC TGG 
AGC AGG TAC CGG TTG AAC AGT TTA TCC TCC ATT AGC TAG CAA CTT AGC ACA TGC TGG ACC ATC TGT TGA TTT AGC TAT 
TTT TTC TCT TCA CTT AGC CGG TGT TTC ATC AAT TTT AGC TTC AAT TAA TTT TAT CAC AAC TAT TAT CAA CAT AAA ACC 
ACC AGC CAT TTC CCA ATA TCA AAC ACC ATT ATT TGT TTG ATC TAT TCT TGT AAC CAC TAT TCT TCT TCT CCT CTC ACT 
TCC AGT CCT TGC AGC AGG AAT TAC AAT ATT ACT TAC TGA TCG TAA CCT CAA TAC TAC ATT CTT TGA TCC TGC AGG TGG 
AGG AGA CCC AAT CCT TTA TCA ACA CTT A
>Carcharhinus_brachyurus     
CCT TTA CCT GAT TTT TGG TGC ATG AGC AGG TAT AGT TGG AAC AGC CCT AAG TCT CCT AAT TCG AGC TGA ACT TGG GCA 
ACC TGG ATC ACT TTT AGG AGA TGA TCA AAT CTA CAA TGT AAT CGT AAC CGC CCA CGC TTT TGT AAT AAT CTT TTT CAT 
GGT TAT ACC AAT TAT AAT TGG TGG TTT CGG AAA TTG ACT AGT TCC TTT AAT AAT TGG TGC ACC AGA TAT AGC CTT CCC 
ACG AAT AAA TAA CAT AAG TTT CTG ACT CCT TCC ACC ATC ATT TCT TCT TCT CCT CGC CTC TGC TGG AGT AGA AGC TGG 
AGC AGG TAC TGG TTG AAC AGT CTA CCC TCC ATT AGC TAG CAA CCT AGC ACA TGC TGG ACC ATC TGT TGA TTT AGC TAT 
TTT CTC TCT TCA CTT AGC CGG TGT TTC ATC AAT TTT AGC TTC AAT TAA TTT TAT CAC AAC TAT TAT TAA CAT AAA ACC 
ACC AGC CAT TTC CCA ATA TCA AAC ACC ATT ATT TGT TTG ATC TAT TCT TGT AAC CNC TAT TCT TCT TCT CCT CTC ACT 
TCC AGT CCT TGC AGC AGG GAT TAC NAT ATT ACT TAC AGA TCG TAA CCT TAA TAC TAC ATT CTT TGA CCC TGC AGG CGG 
AGG AGA CCC AAT CCT TTA TCA ACA TTT A
>Carcharhinus_brevipinna     
-CT TTA CCT GAT TTT TGG TGC ATG AGC AGG TAT AGT TGG AAC AGC CCT AAG TCT CCT TAT TCG AGC TGA ACT TGG GCA 
ACC TGG ATC ACT TTT AGG GGA TGA TCA GAT CTA CAA TGT AAT CGT AAC CGC CCA CGC TTT TGT AAT AAT CTT TTT CAT 
GGT TAT ACC AAT TAT AAT TGG TGG TTT CGG AAA CTG ACT AGT TCC CTT AAT AAT TGG TGC ACC AGA TAT AGC CTT CCC 
ACG GAT AAA TAA CAT AAG CTT CTG ACT CCT TCC ACC ATC ATT TCT TCT TCT CCT CGC CTC TGC TGG AGT AGA AGC TGG 
AGC AGG TAC TGG TTG AAC AGT TTA TCC TCC ATT AGC TAG CAA CCT AGC ACA TGC TGG ACC ATC TGT TGA TTT AGC TAT 
TTT CTC TCT TCA CTT AGC CGG TGT TTC ATC AAT CTT AGC TTC AAT TAA TTT TAT CAC AAC TAT TAT TAA CAT AAA ACC 
ACC AGC CAT TTC CCA ATA TCA AAC ACC ATT ATT TGT TTG ATC TAT TCT TGT AAC CAC TAT TCT TCT TCT CCT TTC ACT 
TCC AGT CCT TGC AGC AGG GAT TAC AAT ATT ACT TAC AGA TCG TAA CCT TAA TAC TAC ATT CTT TGA CCC TGC AGG CGG 
AGG AGA CCC AAT CCT TTA TCA ACA TTT A
>Carcharhinus_cautus         
CCT TTA CCT GAT TTT TGG TGC ATG AGC AGG CAT AGT CGG AAC AGC TCT TAG TCT ACT AAT TCG AGC TGA ACT TGG ACA 
ACC TGG ATC ACT TTT AGG GGA TGA TCA GAT TTA TAA TGT AAT CGT AAC CGC CCA CGC TTT TGT AAT AAT CTT TTT TAT 
AGT TAT ACC AAT TAT AAT TGG TGG TTT CGG AAA TTG ACT AGT TCC CCT AAT AAT TGG TGC ACC AGA CAT AGC CTT CCC 
ACG AAT AAA TAA CAT AAG TTT CTG ACT TCT CCC ACC ATC ATT TCT TCT TCT CCT CGC CTC TGC TGG AGT AGA AGC CGG 
AGC AGG TAC TGG CTG AAC GGT GTA TCC ACC GTT AGC TAG CAA CTT AGC ACA TGC TGG ACC ATC TGT TGA TTT AGC TAT 
TTT TTC TCT TCA CTT AGC TGG TGT TTC ATC AAT TTT AGC TTC AAT TAA TTT TAT TAC AAC CAT TAT TAA CAT AAA ACC 
ACC AGC CAT TTC CCA GTA TCA AAC ACC ATT ATT TGT TTG ATC TAT TCT TGT AAC CAC TAT TCT ACT TCT CCT TTC ACT 
TCC AGT TCT TGC AGC AGG GAT TAC TAT ATT ACT TAC AGA TCG TAA CCT TAA TAC TAC ATT CTT TGA TCC TGC AGG GGG 
AGG AGA TCC AAT CCT TTA TCA ACA CCT A
>Carcharhinus_dussumieri     
CCT TTA CCT GAT TTT TGG TGC ATG AGC AGG TAT AGT CGG AAC AGC CCT AAG TCT CCT AAT TCG AGC TGA ACT TGG GCA 
ACC TGG ATC ACT GTT AGG AGA TGA TCA GAT TTA TAA TGT AGT CGT AAC CGC CCA TGC TTT CGT AAT AAT CTT TTT CAT 
GGT TAT ACC AAT TAT AAT TGG TGG TTT CGG AAA CTG ATT AGT TCC TTT AAT AAT TGG TGC ACC AGA TAT AGC CTT CCC 
ACG AAT AAA TAA CAT AAG CTT CTG ACT TCT TCC ACC ATC ATT TCT TCT TCT CCT TGC CTC TGC TGG AGT AGA AGC TGG 
AGC AGG TAC TGG TTG AAC AGT CTA CCC TCC ACT AGC TAG TAA TCT AGC ACA TGC TGG GCC ATC TGT TGA TTT AGC TAT 
TTT CTC CCT TCA TTT AGC CGG TGT TTC ATC AAT TTT AGC TTC AAT TAA TTT TAT TAC AAC CAT TAT TAA CAT AAA ACC 
ACC AGC TAT CTC CCA ATA CCA AAC ACC ATT ATT TGT TTG ATC TAT TCT TGT AAC CAC TAT TCT TCT TCT CCT CTC ACT 
TCC AGT TCT TGC AGC AGG GAT TAC AAT ATT ACT TAC AGA TCG TAA CCT TAA TAC TAC ATT CTT TGA TCC TGC AGG TGG 
AGG AGA CCC AAT CCT TTA CCA ACA TTT A
>Carcharhinus_falciformis    
-CT TTA CCT AAT TTT TGG TGC ATG AGC AGG TAT AGT TGG AAC AGC CCT AAG TCT TCT AAT TCG AGC TGA GCT TGG ACA 
ACC TGG ATC ACT TTT AGG GGA TGA TCA GAT TTA TAA TGT AAT CGT AAC CGC CCA CGC TTT TGT AAT AAT CTT TTT TAT 
GGT TAT GCC AAT CAT AAT TGG TGG TTT CGG AAA TTG ACT AGT TCC TTT AAT AAT TGG TGC ACC AGA TAT AGC CTT CCC 
ACG AAT AAA TAA CAT AAG TTT CTG ACT TCT TCC ACC ATC ATT TCT TCT TCT CCT CGC CTC TGC TGG AGT AGA AGC TGG 
AGC AGG TAC TGG TTG AAC AGT TTA TCC TCC ATT AGC TAG TAA CCT AGC ACA TGC TGG ACC ATC TGT TGA TTT AGC TAT 
TTT CTC TCT TCA CTT AGC CGG TGT GTC ATC TAT TCT AGC TTC AAT TAA TTT TAT TAC AAC TAT TAT CAA TAT AAA ACC 
ACC AGC CAT TTC CCA ATA TCA AAC ACC ATT ATT TGT TTG ATC TAT TCT TGT AAC CAC TAT TCT TCT CCT CCT ATC ACT 
TCC AGT TCT TGC AGC AGG GAT TAC AAT ATT ACT TAC AGA TCG TAA CCT TAA TAC TAC ATT CTT TGA TCC TGC AGG TGG 
AGG AGA CCC AAT CCT TTA TCA ACA TTT A
>Carcharhinus_fitzroyensis   
CCT TTA CCT AAT TTT TGG TGC ATG AGC AGG TAT AGT CGG AAC AGC CCT AAG TCT ACT AAT CCG AGC CGA ACT TGG ACA 
ACC TGG GTC ACT TTT AGG AGA TGA TCA GAT TTA CAA TGT AAT CGT AAC CGC CCA CGC TTT TGT AAT AAT CTT TTT TAT 
AGT TAT ACC AAT TAT AAT TGG TGG TTT CGG AAA TTG ACT AGT TCC CCT AAT AAT TGG TGC ACC AGA CAT AGC CTT TCC 
ACG AAT AAA TAA CAT AAG TTT CTG ACT TCT TCC ACC ATC ATT CCT TCT CCT CCT TGC CTC TGC TGG AGT AGA GGC TGG 
AGC AGG TAC TGG TTG AAC AGT GTA CCC TCC ATT AGC TAG CAA CTT AGC ACA TGC TGG ACC ATC TGT TGA TTT AGC TAT 
TTT CTC TCT TCA CTT AGC TGG TGT TTC ATC AAT TTT AGC TTC AAT TAA TTT TAT CAC AAC TAT TAT TAA CAT AAA ACC 
ACC AGC CAT TTC CCA ATA TCA AAC ACC ATT ATT TGT TTG ATC TAT TCT TGT AAC CAC TAT TCT TCT TCT CCT TTC ACT 
TCC AGT CCT TGC AGC AGG GAT TAC AAT ATT ACT TAC AGA TCG TAA CCT TAA TAC TAC ATT CTT TGA TCC TGC GGG TGG 
AGG AGA TCC AAT CCT TTA TCA ACA TTT A
>Carcharhinus_galapagensis   
-CT TTA CCT GAT TTT TGG TGC ATG AGC AGG TAT AGT TGG AAC AGC CCT AAG TCT CCT AAT TCG AGC TGA ACT TGG GCA 
ACC TGG ATC ACT TTT AGG AGA TGA TCA GAT TTA TAA TGT AAT CGT AAC CGC CCA CGC TTT TGT AAT AAT CTT TTT CAT 
GGT TAT ACC AAT TAT AAT TGG TGG TTT CGG AAA TTG ATT AGT TCC TTT AAT AAT TGG AGC GCC AGA TAT AGC CTT CCC 
ACG AAT AAA TAA CAT AAG TTT CTG ACT TCT TCC ACC ATC ATT TCT TCT TCT CCT CGC CTC TGC TGG AGT AGA AGC TGG 
AGC AGG TAC TGG TTG AAC AGT TTA TCC TCC ATT AGC TAG CAA TCT AGC ACA TGC TGG ACC ATC TGT TGA TTT AGC TAT 
TTT TTC TCT TCA CTT AGC CGG TGT TTC ATC AAT TTT AGC TTC AAT TAA TTT TAT CAC AAC CAT TAT TAA TAT AAA ACC 
ACC AGC TAT TTC CCA ATA TCA AAC ACC ATT ATT TGT TTG ATC TAT TCT TGT AAC CAC TAT TCT TCT TCT CCT CTC ACT 
TCC AGT TCT TGC AGC AGG AAT TAC AAT ATT ACT TAC AGA TCG TAA CCT TAA TAC TAC ATT CTT TGA CCC TGC AGG TGG 
AGG AGA CCC AAT CCT TTA TCA ACA TTT A
>Carcharhinus_isodon         
CCT TTA CCT AAT TTT TGG TGC ATG AGC AGG TAT AGT AGG AAC AGC CCT AAG TCT CCT AAT TCG AGC TGA ACT TGG GCA 
ACC TGG ATC ACT TTT AGG AGA TGA TCA GAT CTA CAA TGT AAT CGT AAC CGC CCA CGC TTT TGT AAT AAT CTT TTT CAT 
GGT TAT ACC AAT TAT AAT TGG TGG TTT CGG AAA TTG ACT AGT TCC CTT AAT AAT TGG TGC GCC GGA TAT AGC CTT CCC 
ACG AAT AAA TAA CAT AAG TTT CTG ACT TCT TCC ACC GTC ATT TCT TCT TCT CCT CGC CTC TGC TGG AGT AGA AGC TGG 
AGC AGG TAC TGG CTG AAC AGT CTA TCC TCC ATT AGC TAG CAA CCT AGC ACA TGC TGG ACC ATC TGT TGA CTT AGC TAT 
CTT CTC TCT TCA CTT AGC TGG TGT TTC ATC AAT TTT AGC TTC AAT TAA TTT TAT CAC AAC TAT TAT TAA TAT AAA ACC 
ACC AGC CAT TTC CCA ATA TCA AAC ACC ATT ATT TGT TTG ATC TAT TCT TGT AAC CAC TAT TCT TCT TCT CCT TTC ACT 
TCC AGT TCT TGC AGC AGG GAT TAC AAT ACT ACT TAC AGA TCG CAA CCT TAA TAC TAC ATT CTT TGA CCC TGC AGG TGG 
AGG AGA CCC AAT TCT TTA TCA ACA CCT A
>Carcharhinus_leiodon        
CCT TTA CCT AAT TTT TGG TGC ATG AGC AGG TAT AGT CGG AAC AGC CCT AAG TCT CCT AAT TCG AGC TGA ACT TGG GCA 
ACC TGG ATC ACT TTT AGG GGA TGA TCA GAT TTA TAA TGT AAT CGT AAC CGC CCA CGC TTT TGT AAT AAT CTT TTT TAT 
AGT TAT ACC AAT TAT AAT TGG TGG TTT CGG AAA TTG ACT AGT TCC TCT AAT AAT TGG TGC ACC AGA CAT AGC CTT TCC 
ACG AAT AAA TAA CAT AAG TTT CTG ACT TCT TCC ACC ATC ATT TCT TCT CCT TCT CGC CTC TGC TGG AGT AGA AGC TGG 
GGC AGG TAC TGG TTG AAC AGT GTA TCC TCC ATT AGC TAG CAA CTT AGC GCA TGC TGG ACC ATC TGT TGA TTT AGC CAT 
TTT CTC TCT TCA CTT AGC TGG TGT TTC ATC AAT TTT AGC TTC AAT TAA TTT TAT TAC AAC TAT TAT TAA TAT AAA ACC 
ACC AGC CAT TTC CCA ATA TCA AAC ACC ATT ATT TGT TTG ATC TAT TCT TGT AAC CAC TAT TCT TCT TCT CCT TTC ACT 
TCC AGT CCT TGC AGC AGG GAT TAC AAT ATT ACT TAC AGA TCG TAA CCT CAA TAC CAC ATT CTT TGA TCC TGC AGG TGG 
AGG AGA TCC AAT CCT TTA TCA ACA TTT A
>Carcharhinus_leucas         
CCT TTA TCT GAT TTT TGG TGC ATG AGC AGG TAT AGT TGG TAC AGC CCT AAG TCT CCT AAT TCG AGC TGA ACT TGG ACA 
ACC TGG ATC ACT TTT AGG AGA TGA TCA GAT CTA TAA TGT AAT CGT AAC TGC CCA CGC TTT TGT AAT AAT CTT TTT CAT 
AGT TAT ACC AAT TAT AAT TGG TGG TTT CGG AAA TTG ATT AGT TCC TTT AAT AAT TGG TGC ACC AGA CAT AGC CTT TCC 
ACG AAT AAA TAA CAT AAG TTT CTG ACT TCT TCC ACC ATC ATT TCT TCT TCT CCT CGC CTC TGC TGG AGT AGA AGC TGG 
AGC AGG TAC TGG TTG AAC AGT CTA TCC TCC ATT AGC TAG CAA TCT AGC ACA TGC TGG GCC ATC TGT TGA CTT AGC TAT 
CTT CTC CCT TCA CTT AGC TGG TGT TTC ATC AAT TTT AGC TTC AAT TAA TTT TAT TAC AAC TAT TAT TAA TAT AAA ACC 
ACC AGC CAT TTC CCA ATA TCA AAC ACC ATT ATT TGT TTG ATC CAT TCT TGT AAC CAC TAT TCT TCT TCT CCT CTC ACT 
CCC AGT CCT TGC AGC AGG GAT TAC AAT ATT ACT TAC AGA TCG TAA CCT TAA TAC TAC ATT CTT TGA TCC TGC AGG TGG 
AGG AGA CCC AAT CCT TTA TCA ACA CTT A
>Carcharhinus_limbatus       
-CT TTA CCT AAT TTT TGG TGC ATG AGC AGG TAT AGT CGG AAC AGC CCT AAG TCT CCT AAT TCG AGC TGA ACT TGG GCA 
ACC TGG ATC ACT TTT AGG GGA TGA TCA GAT TTA TAA TGT AAT CGT AAC CGC CCA CGC TTT TGT AAT AAT CTT TTT TAT 
AGT TAT ACC AAT TAT AAT TGG TGG TTT CGG AAA TTG ACT AGT TCC TCT AAT AAT TGG TGC ACC AGA CAT AGC CTT TCC 
ACG AAT AAA TAA CAT AAG TTT CTG ACT TCT TCC ACC ATC ATT TCT TCT CCT TCT CGC CTC TGC TGG AGT AGA AGC TGG 
GGC AGG TAC TGG TTG AAC AGT GTA TCC TCC ATT AGC TAG CAA CTT AGC ACA TGC TGG ACC ATC TGT TGA TTT AGC CAT 
TTT CTC TCT TCA CTT AGC TGG TGT TTC ATC AAT TTT AGC TTC AAT TAA TTT TAT TAC AAC TAT TAT TAA TAT AAA ACC 
ACC AGC CAT TTC CCA ATA TCA AAC ACC ATT ATT TGT TTG ATC TAT TCT TGT GAC CAC TAT TCT TCT TCT CCT TTC ACT 
TCC AGT CCT TGC AGC AGG GAT TAC AAT ATT ACT TAC AGA TCG TAA CCT CAA TAC CAC ATT CTT TGA TCC TGC AGG TGG 
AGG AGA TCC AAT CCT TTA TCA ACA TTT A
>Carcharhinus_longimanus     
-CT TTA CCT AAT TTT TGG TGC ATG AGC AGG TAT AGT TGG AAC AGC CCT AAG TCT CCT AAT TCG AGC TGA ACT TGG GCA 
ACC TGG ATC ACT TTT AGG AGA TGA TCA GAT TTA TAA TGT AAT CGT AAC CGC CCA CGC TTT TGT AAT AAT CTT TTT CAT 
GGT TAT ACC AAT TAT AAT TGG TGG TTT CGG AAA TTG ATT AGT CCC TTT AAT AAT TGG AGC ACC AGA TAT AGC CTT CCC 
ACG AAT AAA TAA CAT AAG TTT CTG ACT TCT TCC ACC GTC ATT TCT TCT CCT TCT CGC CTC TGC TGG AGT AGA GGC TGG 
AGC AGG TAC TGG TTG AAC AGT TTA TCC TCC ATT AGC TAG CAA CCT AGC ACA TGC TGG ACC ATC TGT TGA TTT AGC TAT 
TTT CTC TCT TCA CTT AGC CGG TGT TTC ATC AAT TTT AGC TTC AAT TAA TTT TAT CAC AAC CAT TAT TAA TAT AAA ACC 
ACC AGC CAT TTC CCA ATA TCA AAC ACC ATT ATT TGT TTG ATC TAT TCT TGT AAC CAC TAT TCT TCT TCT CCT CTC ACT 
TCC AGT TCT TGC AGC AGG GAT TAC AAT ATT ACT TAC AGA CCG TAA CCT TAA TAC TAC ATT CTT TGA TCC TGC AGG TGG 
AGG AGA CCC AAT CCT TTA TCA ACA TTT A
>Carcharhinus_macloti        
CCT TTA CCT GAT TTT TGG TGC ATG AGC AGG TAT AGT TGG AAC AGC CCT AAG TCT CCT AAT TCG AGC TGA ACT TGG GCA 
ACC TGG ATC ACT TTT AGG AGA TGA TCA GAT TTA TAA TGT AAT CGT AAC CGC CCA TGC TTT TGT AAT AAT CTT TTT CAT 
GGT TAT ACC AAT TAT AAT TGG TGG CTT CGG AAA TTG ATT AGT TCC CTT AAT AAT TGG TGC ACC AGA TAT AGC CTT CCC 
ACG AAT AAA TAA CAT AAG TTT CTG ACT TCT TCC ACC ATC ATT TCT TCT CCT CCT TGC CTC TGC TGG AGT AGA AGC TGG 
AGC AGG TAC TGG TTG AAC AGT CTA TCC CCC ATT AGC TAG CAA CCT AGC ACA TGC TGG ACC ATC CGT CGA TTT AGC TAT 
TTT CTC TCT TCA CTT AGC CGG TGT TTC ATC AAT TTT AGC TTC AAT TAA TTT TAT TAC AAC TAT TAT TAA TAT AAA ACC 
ACC AGC TAT TTC TCA ATA TCA AAC ACC ATT ATT TGT TTG ATC TAT TCT TGT AAC CAC TAT TCT TCT TCT ACT CTC ACT 
TCC AGT TCT TGC AGC AGG AAT TAC AAT ATT ACT TAC AGA TCG TAA CCT CAA TAC TAC ATT CTT TGA TCC TGC AGG TGG 
AGG AGA CCC AAT CCT TTA TCA ACA TTT A
>Carcharhinus_melanopterus   
-CT TTA CCT AAT TTT TGG TGC ATG AGC AGG CAT AGT CGG AAC AGC TCT TAG TCT ACT AAT TCG AGC TGA ACT TGG ACA 
ACC TGG ATC ACT TTT AGG GGA TGA TCA GAT TTA TAA TGT AAT CGT AAC CGC CCA TGC TTT TGT AAT AAT CTT TTT TAT 
AGT TAT ACC AAT TAT AAT TGG TGG TTT CGG AAA TTG ACT AGT TCC CCT AAT AAT TGG TGC ACC AGA CAT AGC CTT CCC 
ACG AAT AAA TAA CAT AAG TTT CTG ACT TCT TCC ACC ATC ATT TCT TCT TCT CCT CGC CTC TGC TGG AGT AGA AGC CGG 
AGC AGG TAC TGG CTG AAC GGT ATA TCC ACC GTT AGC TAG CAA CTT AGC ACA TGC TGG ACC ATC TGT TGA TTT AGC TAT 
TTT TTC TCT TCA CTT AGC TGG TGT TTC ATC AAT TTT AGC TTC AAT TAA TTT TAT TAC AAC CAT TAT TAA CAT AAA ACC 
ACC AGC CAT TTC CCA GTA TCA AAC ACC ATT ATT TGT TTG ATC TAT TCT TGT AAC CAC TAT TCT ACT TCT CCT TTC ACT 
TCC AGT TCT TGC AGC AGG GAT TAC TAT ATT ACT TAC AGA TCG TAA CCT TAA TAC TAC ATT CTT TGA TCC TGC AGG GGG 
AGG AGA TCC AAT CCT TTA TCA ACA CCT A
>Carcharhinus_obscurus       
CCT TTA CCT GAT TTT TGG TGC ATG AGC AGG TAT AGT TGG AAC AGC CCT AAG TCT CCT AAT TCG AGC TGA ACT TGG GCA 
ACC TGG ATC ACT TTT AGG AGA TGA TCA GAT TTA TAA TGT AAT CGT AAC CGC CCA CGC TTT TGT AAT AAT CTT TTT CAT 
GGT TAT ACC AAT TAT AAT TGG TGG TTT CGG AAA TTG ATT AGT TCC TTT AAT AAT TGG AGC GCC AGA TAT AGC CTT CCC 
ACG AAT AAA TAA CAT AAG TTT CTG ACT TCT TCC ACC ATC ATT TCT TCT TCT CCT CGC CTC TGC TGG AGT AGA AGC TGG 
AGC AGG TAC TGG TTG AAC AGT TTA TCC TCC ATT AGC TAG CAA TCT AGC ACA TGC TGG ACC ATC TGT TGA TTT AGC TAT 
TTT TTC TCT TCA CTT AGC CGG TGT TTC ATC AAT TTT AGC TTC AAT TAA TTT TAT CAC AAC CAT TAT TAA TAT AAA ACC 
ACC AGC TAT TTC CCA ATA TCA AAC ACC ATT ATT TGT TTG ATC TAT TCT TGT AAC CAC TAT TCT TCT TCT CCT CTC ACT 
TCC AGT TCT TGC AGC AGG AAT TAC AAT ATT ACT TAC AGA TCG TAA CCT TAA TAC TAC ATT CTT TGA CCC TGC AGG TGG 
AGG AGA CCC AAT CCT TTA TCA ACA TTT A
>Carcharhinus_perezii        
CCT TTA CCT GAT TTT TGG TGC ATG AGC AGG TAT AGT TGG AAC AGC CCT AAG CCT CCT AAT TCG AGC TGA GCT TGG GCA 
ACC TGG ATC ACT TTT AGG AGA TGA TCA GAT TTA CAA TGT AAT CGT AAC CGC CCA CGC TTT CGT AAT AAT CTT TTT CAT 
GGT AAT ACC AAT TAT AAT TGG TGG TTT CGG AAA TTG ATT AGT TCC TTT AAT AAT TGG AGC ACC AGA TAT AGC CTT CCC 
ACG AAT AAA TAA CAT AAG CTT CTG ACT TCT TCC ACC ATC ATT TCT TCT TCT TCT CGC CTC TGC TGG AGT AGA AGC TGG 
AGC AGG CAC CGG CTG AAC AGT TTA TCC TCC ATT AGC TAG CAA CCT AGC ACA TGC TGG ACC ATC TGT TGA TTT AGC TAT 
CTT TTC TCT TCA CTT AGC CGG TGT TTC ATC AAT TTT AGC TTC AAT TAA TTT TAT CAC AAC TAT TAT TAA CAT AAA ACC 
ACC AGC CAT TTC CCA ATA TCA AAC ACC ATT ATT TGT TTG ATC TAT TCT TGT AAC CAC TAT TCT TCT TCT CCT CTC ACT 
TCC AGT TCT TGC AGC AGG GAT TAC AAT ATT ACT TAC AGA TCG TAA CCT CAA TAC TAC ATT CTT CGA CCC TGC AGG TGG 
AGG AGA CCC AAT CCT TTA TCA ACA TTT A
>Carcharhinus_plumbeus       
-CT TTA CCT GAT TTT TGG TGC ATG AGC AGG TAT AGT TGG AAC AGC CCT AAG TCT CCT AAT TCG AGC TGA ACT TGG GCA 
ACC TGG ATC ACT TTT AGG GGA TGA TCA GAT TTA TAA TGT AAT TGT AAC CGC CCA CGC TTT TGT AAT AAT CTT TTT TAT 
AGT TAT ACC AAT TAT AAT TGG TGG TTT CGG AAA TTG ATT AGT TCC TTT AAT AAT TGG TGC ACC AGA TAT AGC CTT CCC 
ACG AAT AAA TAA CAT AAG TTT CTG ACT TCT TCC ACC ATC ATT TCT TCT TCT CCT CGC CTC TGC TGG AGT AGA AGC TGG 
AGC AGG TAC TGG TTG AAC AGT CTA TCC CCC ATT AGC TAG TAA CCT AGC ACA TGC TGG ACC ATC TGT TGA CTT AGC TAT 
TTT CTC TCT TCA CTT AGC CGG TAT TTC ATC AAT TTT AGC TTC AAT TAA TTT TAT TAC AAC AAT TAT TAA CAT AAA ACC 
ACC AGC CAT TTC ACA ATA TCA AAC ACC ATT ATT TGT TTG ATC TAT TCT TGT AAC CAC TAT TCT TCT TCT CCT CTC ACT 
TCC AGT TCT TGC AGC AGG GAT TAC AAT ACT ACT TAC AGA TCG TAA CCT CAA CAC TAC ATT CTT TGA CCC TGC GGG TGG 
AGG AGA TCC AAT TCT TTA TCA ACA TTT A
>Carcharhinus_porosus        
CCT TTA CCT GAT TTT TGG TGC ATG AGC AGG TAT AGT TGG AAC AGC CTT AAG TCT CCT AAT CCG AGC TGA ACT TGG GCA 
ACC TGG ATC ACT TTT AGG GGA TGA TCA AAT CTA TAA TGT AAT CGT AAC AGC CCA CGC TTT TGT AAT AAT CTT TTT CAT 
AGT TAT ACC AAT TAT AAT TGG TGG TTT CGG AAA TTG ATT AGT TCC CTT AAT AAT TGG TGC TCC AGA TAT AGC CTT TCC 
ACG AAT AAA TAA CAT AAG TTT CTG ACT TCT TCC ACC ATC ATT TCT TCT TCT CCT TGC CTC TGC TGG AGT AGA AGC TGG 
AGC AGG TAC TGG TTG AAC AGT CTA TCC TCC ATT AGC TAG CAA CCT AGC ACA TGC TGG ACC ATC TGT TGA CTT AGC TAT 
TTT CTC CCT CCA CTT AGC CGG TGT TTC ATC AAT CTT AGC TTC AAT CAA CTT TAT TAC AAC TAT TAT TAA CAT AAA ACC 
ACC AGC AAT TTC CCA ATA TCA AAC ACC ATT ATT TGT TTG ATC TAT TCT TGT AAC TAC TAT TCT TCT TCT CCT CTC ACT 
TCC AGT TCT TGC AGC AGG GAT TAC AAT ATT ACT TAC AGA TCG TAA TCT TAA TAC TAC ATT CTT TGA CCC TGC AGG TGG 
AGG AGA TCC AAT CCT TTA TCA ACA TTT A
>Carcharhinus_sealei         
-CT TTA CCT GAT TTT TGG TGC ATG AGC AGG TAT AGT CGG AAC AGC CCT AAG TCT CCT AAT TCG AGC TGA ACT TGG ACA 
ACC TGG ATC ACT GTT AGG AGA TGA TCA GAT TTA TAA TGT AAT CGT AAC CGC CCA TGC TTT CGT AAT AAT CTT TTT CAT 
GGT CAT ACC AAT CAT AAT TGG TGG TTT CGG AAA CTG ATT AGT TCC TTT AAT AAT TGG TGC ACC AGA TAT AGC CTT CCC 
ACG AAT AAA TAA CAT AAG CTT CTG ACT TCT CCC ACC ATC ATT TCT TCT TCT CCT TGC CTC TGC TGG AGT AGA AGC TGG 
AGC AGG TAC TGG TTG AAC AGT CTA CCC TCC ACT AGC TAG CAA TCT AGC ACA TGC TGG ACC ATC TGT TGA TTT AGC TAT 
TTT CTC CCT TCA TTT AGC CGG TGT TTC ATC AAT TTT AGC TTC AAT TAA TTT TAT TAC AAC CAT TAT TAA CAT AAA ACC 
ACC AGC TAT CTC CCA ATA CCA AAC ACC ATT ATT TGT TTG ATC TAT TCT TGT AAC CAC TAT TCT TCT TCT CCT CTC ACT 
TCC AGT TCT TGC AGC AGG GAT TAC AAT ATT ACT TAC AGA TCG TAA CCT TAA TAC TAC ATT CTT TGA TCC TGC AGG TGG 
AGG AGA CCC AAT CCT TTA CCA ACA TTT A
>Carcharhinus_signatus       
CCT TTA CCT ATT TTT TGG TGC CTG AGC AGG TAT AGT TGG AAC AGC CCT AAG TCT CCT AAT TCG AGC TGA ACT TGG ACA 
ACC TGG ATC TCT TTT AGG AGA TGA TCA GAT TTA TAA TGT AAT CGT AAC CGC TCA CGC TTT TGT AAT AAT CTT TTT TAT 
GGT TAT ACC AAT TAT AAT TGG TGG CTT CGG AAA TTG ACT AGT TCC CTT AAT AAT TGG TGC ACC AGA CAT AGC CTT CCC 
ACG AAT AAA TAA CAT AAG TTT CTG ACT TCT TCC ACC ATC ATT TCT TCT TCT CCT CGC CTC TGC TGG AGT AGA AGC TGG 
AGC AGG TAC TGG TTG AAC AGT CTA TCC TCC ATT AGC TAG TAA CCT AGC ACA TGC CGG ACC ATC TGT TGA TTT AGC TAT 
TTT TTC CCT TCA CTT AGC TGG TGT TTC ATC AAT TTT AGC TTC AAT TAA TTT CAT CAC AAC TAT TAT TAA TAT AAA ACC 
ACC AGC TAT TTC CCA ATA TCA AAC ACC ATT ATT TGT TTG ATC TAT TCT TGT AAC TAC TAT TCT CCT TCT CCT TTC ACT 
TCC AGT TCT TGC AGC AGG GAT TAC AAT ACT ACT TAC AGA TCG TAA CCT TAA TAC TAC ATT CTT TGA TCC TGC AGG TGG 
AGG AGA TCC AAT CCT TTA TCA ACA TTT A
>Carcharhinus_sorrah         
-CT ATA CCT GAT TTT TGG TGC ATG AGC AGG TAT AGT TGG AAC AGC CCT AAG TCT CCT AAT TCG AGC TGA ACT TGG ACA 
ACC TGG ATC TCT TTT AGG AGA TGA TCA GAT TTA TAA TGT AAT CGT AAC CGC CCA CGC TTT TGT AAT AAT CTT CTT CAT 
GGT TAT ACC AAT TAT GAT TGG TGG TTT CGG AAA TTG ATT AGT ACC TTT AAT AAT TGG AGC ACC AGA TAT AGC CTT CCC 
ACG AAT AAA CAA CAT AAG TTT CTG ACT TCT TCC ACC ATC ATT TTT ACT TCT TCT TGC TTC TGC TGG AGT AGA AGC TGG 
AGC AGG CAC TGG TTG AAC AGT CTA CCC TCC TTT AGC TAG CAA CTT AGC ACA TGC TGG ACC ATC TGT TGA TTT AGC TAT 
TTT CTC TCT CCA CTT AGC TGG TGT TTC ATC AAT TTT AGC TTC AAT TAA TTT TAT TAC AAC TAT TAT TAA TAT AAA ACC 
ACC AGC CAT CTC CCA ATA TCA AAC ACC ATT ATT TGT CTG ATC TAT TCT TGT AAC CAC TAT TCT CCT TCT CCT CTC ACT 
TCC AGT TCT TGC AGC AGG GAT TAC AAT ATT ACT TAC AGA TCG TAA CCT TAA TAC TAC ATT CTT TGA TCC TGC AGG TGG 
AGG AGA TCC AAT CCT TTA TCA ACA TTT A
>Carcharhinus_tilstoni       
CCT TTA CCT AAT TTT TGG TGC ATG AGC AGG TAT AGT CGG AAC AGC CCT AAG TCT CCT AAT TCG AGC TGA ACT TGG GCA 
ACC TGG ATC ACT TTT AGG GGA TGA TCA GAT TTA TAA TGT AAT CGT AAC CGC CCA CGC TTT TGT AAT AAT CTT TTT TAT 
AGT TAT ACC AAT TAT AAT TGG TGG TTT CGG AAA TTG ACT AGT TCC TCT AAT AAT TGG TGC ACC AGA CAT AGC CTT TCC 
ACG AAT AAA TAA CAT AAG TTT TTG ACT TCT TCC ACC ATC ATT CCT TCT CCT TCT CGC TTC TGC TGG AGT AGA AGC TGG 
GGC AGG TAC TGG TTG AAC AGT GTA TCC TCC ATT AGC TAG CAA CTT AGC ACA TGC TGG ACC ATC TGT TGA TTT AGC CAT 
TTT CTC TCT TCA CTT AGC TGG TGT TTC ATC AAT TTT AGC TTC AAT TAA TTT TAT TAC AAC TAT TAT TAA TAT AAA ACC 
ACC AGC CAT TTC CCA ATA TCA AAC ACC ATT ATT TGT TTG ATC TAT TCT TGT AAC CAC TAT TCT TCT TCT CCT TTC ACT 
TCC AGT CCT TGC AGC AGG GAT TAC AAT ATT ACT TAC AGA TCG TAA CCT CAA TAC CAC ATT CTT TGA TCC TGC AGG TGG 
AGG AGA TCC AAT CCT TTA TCA ACA TTT A
>Carcharias_taurus           
CCT ATA CTT AAT CTT TGG TGC ATG AGC AGG AAT AGT AGG AAC AGC CCT AAG CCT TCT AAT TCG AGC TGA ACT AGG ACA 
ACC CGG ATC ACT CCT AGG AGA TGA TCA GAT CTA TAA TGT TAT TGT AAC CGC CCA TGC ATT TGT AAT AAT TTT CTT CAT 
GGT TAT ACC TGT AAT AAT TGG TGG ATT CGG AAA CTG ACT AGT GCC CTT AAT AAT TGG TGC ACC AGA CAT AGC CTT CCC 
CCG AAT AAA CAA TAT AAG CTT TTG ACT TCT TCC CCC CTC TTT TCT TTT ACT CCT AGC TTC AGC TGG AGT CGA AGC TGG 
AGC CGG CAC CGG TTG AAC GGT GTA TCC TCC TTT AGC CGG TAA CTT AGC CCA TGC CGG AGC ATC CGT TGA CTT AGC TAT 
CTT TTC TCT TCA TTT AGC AGG CAT TTC ATC AAT CTT AGC CTC AAT CAA CTT CAT TAC AAC CAT TAT TAA CAT AAA ACC 
CCC AGC TAT CTC TCA GTA CCA AAC ACC ATT ATT TGT ATG ATC AAT TTT AGT AAC AAC TAT CCT CCT CCT TCT ATC CCT 
TCC AGT ACT TGC AGC TGG TAT CAC TAT ACT TCT TAC GGA CCG AAA CTT AAA CAC AAC ATT CTT TGA CCC GGC TGG GGG 
AGG AGA CCC AAT CCT CTA TCA ACA TCT A
>Carcharodon_carcharias      
CCT TTA TTT AAT TTT TGG TGC ATG AGC AGG AAT AGT GGG AAC AGC CCT AAG CCT TTT AAT CCG TGC CGA GCT GGG TCA 
ACC AGG TTC CCT CCT CGG AGA TGA CCA GAT TTA TAA TGT TAT TGT GAC CGC CCA TGC CTT CGT AAT AAT CTT CTT CAT 
GGT AAT GCC CAT CAT AAT TGG GGG TTT TGG GAA TTG ACT AAT CCC GTT AAT AAT TGG TGC CCC GGA CAT AGC CTT CCC 
CCG AAT AAA TAA CAT AAG CTT CTG ACT CCT TCC CCC TTC CTT TTT ACT ACT CCT AGC TTC AGC CGG AGT TGA AGC AGG 
AGC CGG CAC TGG TTG AAC AGT CTA CCC TCC CCT GGC CGG TAA TTT AGC ACA CGC AGG AGC ATC CGT TGA CCT GGC TAT 
CTT CTC CCT TCA CCT AGC AGG TAT TTC CTC AAT CTT GGC CTC AAT TAA CTT TAT TAC AAC TAT CAT CAA TAT GAA ACC 
CCC AGC AAT CTC CCA ATA CCA AAC ACC CCT GTT CGT ATG ATC CAT CTT AGT AAC AAC CAT CCT TCT TCT CCT AGC CCT 
TCC AGT GCT CGC AGC CGG TAT CAC AAT GTT ACT TAC TGA CCG AAA TCT AAA CAC AAC ATT CTT TGA TCC AGC AGG AGG 
AGG AGA CCC TAT TCT TTA CCA ACA TCT T
>Centrophorus_atromarginatus 
CCT ATA TTT AAT TTT TGG TGC ATG AGC AGG AAT AGT GGG CAC AGC TCT TAG CTT ACT TAT TCG TAC AGA ATT AAG CCA 
ACC GGG AAC ACT TCT GGG GGA TGA TCA AAT CTA CAA TGT TAT TGT GAC TGC TCA CGC TTT TGT AAT AAT CTT TTT TAT 
AGT CAT GCC TGT AAT AAT TGG TGG ATT CGG AAA TTG ATT AGT ACC TTT AAT AAT TGG TGC ACC AGA TAT AGC TTT TCC 
ACG AAT AAA TAA TAT GAG CTT TTG ACT ACT GCC TCC GTC TCT TTT ATT ACT TTT AGC CTC CGC TGG TGT TGA AGC AGG 
AGC TGG AAC CGG CTG AAC AGT TTA CCC CCC TCT TGC TGG TAA TAT AGC CCA TGC TGG AGC ATC CGT AGA TTT AGC CAT 
CTT CTC ACT TCA TTT AGC CGG TAT TTC TTC AAT TTT AGC CTC TAT TAA TTT TAT TAC TAC TAT CAT TAA TAT AAA ACC 
CCC TGC CAT TTC TCA ATA TCA AAC GCC ACT TTT TGT TTG ATC CAT CCT TGT AAC CAC CGT CCT TCT CCT ACT TGC TCT 
TCC TGT CCT TGC CGC TGC AAT TAC AAT ACT GTT AAC CGA CCG TAA TCT AAA TAC AAC ATT TTT TGA TCC CGC TGG AGG 
GGG GGA CCC CAT TCT TTA CCA ACA TTT A
>Centrophorus_granulosus     
CCT ATA TTT AAT CTT TGG TGC ATG AGC AGG AAT AGT GGG CAC AGC TCT TAG CTT ACT TAT TCG TAC AGA ATT AAG CCA 
ACC GGG AAC ACT TCT GGG GGA TGA TCA AAT CTA CAA TGT TAT TGT GAC TGC TCA CGC TTT TGT AAT AAT CTT TTT TAT 
AGT TAT GCC TGT AAT AAT TGG TGG ATT CGG AAA TTG ATT AGT ACC TTT AAT AAT TGG TGC ACC AGA TAT AGC TTT TCC 
ACG AAT AAA TAA TAT AAG CTT TTG ACT ACT ACC TCC ATC TCT TTT ATT ACT TTT AGC CTC CGC TGG TGT TGA AGC AGG 
AGC TGG AAC CGG CTG AAC AGT TTA CCC CCC TCT TGC TGG TAA TAT AGC CCA TGC TGG AGC ATC CGT AGA TTT AGC CAT 
CTT CTC ACT TCA TTT AGC CGG TAT TTC TTC AAT TTT AGC CTC TAT TAA TTT TAT TAC TAC TAT CAT TAA TAT AAA ACC 
CCC TGC CAT TTC TCA ATA TCA AAC GCC ACT CTT TGT TTG ATC CAT CCT TGT AAC CAC CAT CCT TCT CCT ACT TGC TCT 
TCC TGT CCT TGC CGC TGC AAT TAC AAT ACT GTT AAC TGA CCG TAA TCT AAA TAC AAC ATT TTT TGA TCC CGC GGG AGG 
GGG GGA CCC CAT TCT TTA CCA ACA TTT A
>Centrophorus_isodon         
CCT ATA TTT AAT CTT TGG TGC ATG AGC AGG AAT AGT AGG TAC AGC TCT TAG CTT ACT TAT TCG CAC AGA ACT AAG CCA 
ACC AGG AAC ACT TCT GGG GGA TGA TCA AAT CTA CAA TGT TAT TGT AAC TGC TCA CGC TTT TGT AAT AAT CTT TTT TAT 
AGT TAT GCC TGT AAT AAT TGG CGG ATT CGG AAA TTG ATT AGT ACC TTT AAT GAT TGG TGC ACC AGA TAT AGC TTT TCC 
ACG AAT AAA TAA TAT AAG CTT TTG ACT ACT ACC TCC ATC TCT TTT ATT ACT TTT AGC CTC TGC TGG TGT TGA AGC GGG 
AGC TGG AAC TGG CTG AAC GGT TTA TCC CCC TCT TGC TGG TAA TAT AGC CCA TGC CGG AGC ATC CGT AGA TTT AGC TAT 
CTT TTC ACT TCA TTT AGC CGG CAT TTC CTC AAT TTT AGC CTC TAT TAA TTT TAT TAC TAC TAT TAT TAA TAT AAA ACC 
ACC CGC CAT TTC TCA ATA TCA AAC ACC ACT CTT TGT TTG ATC CAT CCT TGT AAC CAC CGT CCT TCT CCT ACT TGC TCT 
TCC TGT CCT TGC CGC TGC AAT CAC AAT ACT GTT AAC TGA TCG TAA TCT AAA TAC AAC ATT TTT TGA TCC CGC TGG AGG 
AGG GGA CCC CAT TCT TTA CCA ACA TTT A
>Centrophorus_moluccensis    
CCT ATA TTT AAT CTT TGG TGC ATG AGC AGG AAT AGT AGG CAC AGC TCT TAG CTT ACT TAT TCG TAC AGA ATT AAG CCA 
ACC GGG GAC ACT TCT GGG GGA TGA TCA AAT CTA CAA TGT TAT TGT AAC TGC TCA CGC TTT TGT AAT AAT CTT TTT TAT 
AGT TAT ACC CGT AAT AAT TGG TGG ATT CGG AAA TTG ATT AGT ACC CTT AAT GAT TGG TGC ACC AGA TAT AGC TTT TCC 
ACG AAT GAA TAA TAT AAG CTT TTG ACT ATT ACC TCC GTC TCT TTT ATT ACT TTT AGC CTC TGC TGG TGT TGA AGC AGG 
AGC TGG AAC CGG CTG AAC GGT TTA TCC CCC TCT TGC TGG TAA TAT AGC CCA TGC TGG GGC ATC CGT AGA TTT AGC CAT 
CTT CTC ACT TCA TTT AGC CGG TAT TTC TTC AAT TTT AGC CTC TAT TAA TTT TAT TAC TAC TAT CAT TAA CAT AAA ACC 
GCC TGC CAT TTC TCA ATA TCA AAC ACC ACT CTT TGT TTG ATC CAT CCT TGT AAC CAC CGT CCT TCT CCT ACT TGC TCT 
CCC TGT CCT TGC CGC TGC AAT TAC AAT GTT ATT AAC TGA CCG TAA TCT AAA TAC AAC ATT TTT TGA TCC CGC TGG AGG 
AGG AGA CCC CAT TCT TTA CCA ACA TTT A
>Centrophorus_niaukang       
CCT ATA TTT AAT CTT TGG TGC ATG AGC AGG AAT AGT GGG CAC AGC TCT TAG CTT ACT TAT TCG TAC AGA ATT AAG CCA 
ACC GGG AAC ACT TCT GGG GGA TGA TCA AAT CTA CAA TGT TAT TGT GAC TGC TCA CGC TTT TGT AAT AAT CTT TTT TAT 
AGT TAT GCC TGT GAT AAT CGG CGG GTT CGG AAA CTG ATT AGT ACC TTT AAT GAT TGG TGC ACC AGA TAT AGC TTT CCC 
CCG AAT AAA TAA TAT AAG CTT TTG ACT ATT ACC CCC CTC TCT CTT ATT ACT TTT AGC CTC TGC TGG TGT TGA AGC GGG 
CGC TGG AAC CGG CTG AAC GGT TTA CCC TCC TCT TGC TGG TAA TAT AGC CCA TGC TGG AGC ATC CGT AGA TTT AGC CAT 
CTT CTC ACT TCA TTT AGC CGG TAT TTC CTC AAT TTT AGC CTC TAT TAA TTT TAT TAC TAC TAT TAT TAA TAT AAA ACC 
ACC TGC CAT TTC TCA ATA TCA AAC GCC ACT CTT TGT TTG ATC TAT CCT TGT AAC CAC CGT TCT TCT CCT ACT TGC TCT 
CCC TGT CCT TGC CGC TGC AAT TAC AAT ACT GTT AAC TGA CCG TAA TCT AAA TAC AAC ATT TTT TGA CCC TGC AGG AGG 
AGG AGA CCC CAT TCT TTA CCA ACA TTT A
>Centrophorus_squamosus      
CCT ATA TTT AAT CTT TGG TGC ATG AGC AGG AAT AGT GGG CAC AGC TCT TAG CTT ACT TAT TCG TAC AGA ATT AAG CCA 
ACC GGG CAC ACT TCT GGG GGA TGA TCA AAT CTA CAA TGT TAT TGT GAC TGC TCA CGC TTT CGT AAT AAT CTT TTT TAT 
AGT TAT GCC TGT AAT AAT CGG TGG ATT CGG AAA CTG ATT AGT ACC TTT AAT GAT TGG TGC ACC AGA TAT AGC TTT TCC 
ACG AAT AAA TAA TAT AAG CTT TTG ACT ATT ACC TCC ATC TCT CTT ATT ACT TTT AGC CTC TGC TGG TGT TGA AGC AGG 
CGC TGG AAC CGG CTG AAC GGT TTA CCC TCC TCT TGC TGG TAA TAT AGC CCA TGC TGG AGC ATC CGT AGA TTT AGC CAT 
CTT CTC ACT TCA TTT AGC CGG TAT TTC CTC AAT TTT AGC CTC TAT TAA TTT TAT TAC CAC TAT TAT TAA TAT AAA ACC 
ACC TGC CAT TTC TCA ATA CCA AAC GCC ACT CTT TGT TTG ATC CAT CCT TGT AAC CAC CGT CCT TCT CCT ACT TGC TCT 
CCC TGT CCT TGC CGC TGC AAT TAC AAT ACT GTT AAC TGA CCG TAA TCT AAA TAC AAC ATT TTT TGA TCC AGC TGG AGG 
AGG AGA CCC CAT TCT TTA CCA ACA TTT A
>Centrophorus_zeehaani       
CCT ATA TTT AAT CTT TGG TGC ATG AGC AGG AAT AGT GGG CAC AGC TCT TAG CTT ACT TAT TCG TAC AGA ATT AAG CCA 
ACC GGG AAC ACT TCT GGG GGA TGA TCA AAT CTA CAA TGT TAT TGT GAC TGC TCA CGC TTT TGT AAT AAT CTT TTT TAT 
AGT TAT GCC TGT AAT AAT TGG TGG ATT CGG AAA TTG ATT AGT ACC TTT AAT AAT TGG TGC ACC AGA TAT AGC TTT TCC 
ACG AAT AAA TAA TAT AAG CTT TTG ACT ACT ACC TCC ATC TCT TTT ATT ACT TTT AGC CTC CGC TGG TGT TGA AGC AGG 
AGC TGG AAC CGG CTG AAC AGT TTA CCC CCC TCT TGC TGG TAA TAT AGC CCA TGC TGG AGC ATC CGT AGA TTT AGC CAT 
CTT CTC ACT TCA TTT AGC CGG TAT TTC TTC AAT TTT AGC CTC TAT TAA TTT TAT TAC TAC TAT CAT TAA TAT AAA ACC 
CCC TGC CAT TTC TCA ATA TCA AAC GCC ACT CTT TGT TTG ATC CAT CCT TGT AAC CAC CAT CCT TCT CCT ACT TGC TCT 
TCC TGT CCT TGC CGC TGC AAT TAC AAT ACT GTT AAC TGA CCG TAA TCT AAA TAC AAC ATT TTT TGA TCC CGC GGG AGG 
GGG GGC CCC AAT TCT TTA CCA ACA TTT A
>Centroscyllium_fabricii     
CCT ATA CTT AAT CTT TGG TGC ATG AGC AGG CAT AGT AGG CAC AGC CTT AAG CTT ACT TAT TCG AGC AGA ACT ATC CCA 
ACC TGG CTC TCT CCT GGG AGA TGA TCA GAT CTA CAA TGT TAT TGT AAC CGC CCA TGC TTT TGT AAT AAT CTT TTT TAT 
AGT AAT ACC AGT AAT AAT CGG CGG ATT TGG AAA CTG ATT AGT ACC TTT AAT GAT TGG TGC ACC TGA TAT AGC TTT TCC 
ACG GAT AAA TAA CAT AAG CTT CTG ATT ATT ACC TCC TGC ACT TCT TCT ACT CCT AGC CTC TGC TGG TGT TGA AGC AGG 
GGC CGG AAC TGG TTG AAC AGT CTA TCC CCC ACT TGC AGG AAA CAT AGC CCA TGC CGG AGC ATC TGT AGA CTT GGC CAT 
TTT TTC CCT TCA TTT AGC CGG TAT CTC TTC AAT TTT AGC TTC CGT TAA CTT TAT CAC AAC TAT TAT TAA TAT AAA ACC 
CCC TGC TAT CTC TCA ATA CCA GAC GCC ACT CTT TGT CTG ATC AAT TCT TGT AAC AAC AGT CCT CCT TCT ACT TGC CCT 
CCC TGT TCT TGC AGC TGC AAT TAC AAT ATT ATT AAC AGA CCG TAA TTT AAA TAC TAC ATT TTT TGA CCC TTC TGG AGG 
GGG GGA CCC CAT TCT ATA TCA ACA CTT A
>Centroscyllium_granulatum   
-CT ATA CTT AAT CTT TGG TGC ATG AGC AGG CAT AGT AGG CAC AGC CTT AAG CTT ACT TAT TCG AGC AGA GCT AGC CCA 
ACC TGG CAC TCT CCT AGG GGA CGA TCA GAT CTA CAA TGT TAT TGT GAC CGC CCA TGC TTT TGT AAT AAT CTT TTT TAT 
AGT AAT ACC AGT AAT AAT CGG CGG ATT TGG AAA CTG ATT AGT ACC TTT AAT AAT TGG TGC ACC TGA TAT AGC TTT TCC 
ACG GAT AAA TAA CAT AAG CTT CTG ATT ATT ACC TCC TGC ACT TCT TCT ACT CCT AGC CTC TGC TGG TGT TGA AGC AGG 
GGC CGG AAC TGG TTG AAC AGT TTA TCC CCC ACT TGC AGG AAA CAT AGC CCA TGC CGG AGC ATC TGT AGA CTT GGC CAT 
TTT TTC CCT TCA TTT AGC CGG AAT TTC TTC AAT TTT AGC CTC CGT TAA CTT CAT CAC AAC TAT TAT TAA TAT AAA ACC 
CCC TGC TAT CTC TCA GTA CCA AAC GCC ACT CTT TGT CTG ATC AAT TCT TGT AAC AAC AGT CCT CCT TCT ACT CGC CCT 
CCC TGT TCT NGC AGC TGC AAT CAC AAT ATT ATT AAC AGA CCG TAA TTT AAA TAC TAC ATT TTT TGA TCC TTC TGG CGG 
GGG AGA CCC CAT TCT ATA TCA ACA CTT A
>Centroscyllium_nigrum       
-CT ATA CTT AAT CTT TGG TGC ATG AGC AGG CAT AGT AGG CAC AGC CTT AAG CTT ACT TAT TCG AGC AGA GCT AGC CCA 
ACC TGG CAC TCT CCT GGG GGA CGA TCA GAT CTA CAA TGT TAT TGT GAC CGC CCA TGC TTT TGT AAT AAT CTT TTT TAT 
AGT AAT ACC AGT AAT AAT CGG CGG ATT TGG AAA CTG ATT AGT ACC TTT AAT AAT TGG TGC ACC TGA TAT AGC TTT TCC 
ACG GAT AAA TAA CAT AAG CTT CTG ATT ATT ACC TCC TGC ACT TCT TCT ACT CCT AGC CTC TGC TGG TGT TGA AGC AGG 
GGC CGG AAC TGG TTG AAC AGT TTA TCC CCC ACT TGC AGG AAA CAT AGC CCA TGC CGG AGC ATC TGT AGA CTT GGC CAT 
TTT TTC CCT TCA TTT AGC CGG TAT TTC TTC AAT TTT AGC CTC CGT TAA CTT CAT CAC AAC TAT TAT TAA TAT AAA ACC 
CCC TGC TAT CTC TCA GTA CCA AAC GCC ACT CTT TGT CTG ATC AAT TCT TGT AAC AAC AGT CCT CCT TCT ACT CGC CCT 
CCC TGT TCT TGC AGC TGC AAT CAC AAT ATT ATT AAC AGA CCG TAA TTT AAA TAC TAC ATT TTT TGA TCC TTC TGG CGG 
GGG AGA CCC CAT TCT ATA TCA ACA CTT A
>Centroscyllium_ritteri      
-CT ATA CTT AAT CTT TGG TGC ATG AGC AGG CAT AGT AGG CAC AGC CTT AAG CTT ACT TAT TCG AGC AGA ACT AGC CCA 
ACC TGG CAC TCT CCT TGG AGA TGA TCA GGT CTA CAA TGT TAT TGT AAC CGC CCA TGC TTT TGT AAT AAT CTT TTT TAT 
AGT AAT ACC AGT AAT AAT TGG CGG ATT TGG AAA CTG ATT AGT ACC TTT AAT GAT TGG TGC ACC TGA TAT AGC TTT TCC 
ACG GAT AAA TAA CAT AAG CTT CTG ATT ATT ACC TCC TGC ACT TCT TCT ACT CCT AGC CTC TGC TGG TGT TGA AGC AGG 
GGC CGG AAC TGG TTG AAC AGT TTA TCC CCC ACT TGC AGG AAA CAT AGC CCA TGC TGG AGC ATC TGT AGA CTT GGC CAT 
TTT TTC CCT TCA TTT AGC CGG TAT CTC TTC AAT TTT AGC TTC CGT TAA CTT TAT CAC AAC TAT TAT TAA TAT AAA ACC 
CCC TGC TAT CTC TCA ATA CCA AAC GCC ACT CTT TGT CTG ATC AAT TCT TGT AAC AAC AGT CCT CCT TCT ACT TGC CCT 
CCC TGT TCT TGC AGC TGC AAT TAC AAT ATT ATT AAC CGA CCG TAA TTT AAA TAC TAC ATT TTT TGA TCC TTC TGG TGN 
AGG AGA CCC CAT TCT ATA TCA ACA CTT A
>Centroscymnus_coelolepis    
CCT TTA CCT GAT CTT TGG TGC ATG AGC AGG AAT AGT GGG CAC GGC TCT TAG TCT ACT TAT TCG AGC AGA ATT AAG CCA 
ACC TGG TAC ACT TTT AGG AGA TGA TCA AAT CTA CAA TGT TAT TGT AAC TGC TCA CGC TTT CGT AAT AAT CTT TTT TCT 
AGT AAT GCC TGT AAT AAT TGG TGG ATT CGG AAA TTG ACT AGT GCC TTT AAT AAT TGG TGC ACC AGA TAT AGC TTT CCC 
ACG AAT AAA TAA TAT AAG CTT TTG ATT ATT ACC CCC GTC CCT CCT TCT ACT TCT AGC CTC CGC TGG TGT AGA AGC AGG 
AGC CGG AAC TGG CTG AAC AGT ATA CCC TCC TCT TGC AAG TAA TAT AGC TCA TGC AGG AGC ATC TGT AGA TTT AGC CAT 
CTT TTC CCT CCA TTT GGC TGG TAT TTC CTC AAT TCT AGC CTC TAT TAA TTT TAT TAC AAC TAT TAT TAA TAT GAA ACC 
ACC AGC TAT TTC CCA ATA TCA AAC ACC ACT TTT TGT TTG ATC TAT CCT TGT AAC TAC TGT CCT CCT TCT CCT AGC TCT 
TCC CGT CCT TGC AGC TGC AAT TAC AAT ATT ATT AAC CGA CCG TAA TTT AAA CAC GAC ATT TTT TGA TCC AGC GGG GGG 
AGG GGA CCC CAT TCT CTA TCA ACA TTT A
>Centroscymnus_owstoni       
--- --- --- --- --- --- --- --- --- --G AAT AGT GGG CAC GGC TCT TAG TTT ACT AAT TCG AGC AGA GCT AAG CCA 
ACC TGG TAC ACT TTT AGG GGA CGA TCA AAT CTA CAA TGT TAT TGT AAC CGC CCA CGC TTT TGT AAT AAT CTT TTT TTT 
AGT AAT GCC TGT AAT AAT TGG CGG GTT CGG AAA TTG ACT AGT ACC TTT AAT AAT TGG TGC ACC AGA TAT AGC TTT CCC 
GCG AAT AAA TAA TAT AAG CTT CTG ATT ATT GCC TCC CTC CCT CCT TCT ACT TCT AGC CTC CGC TGG TGT AGA AGC AGG 
GGC CGG AAC TGG CTG AAC AGT ATA TCC CCC TCT TGC AAG CAA CAT AGC TCA CGC AGG AGC ATC TGT AGA TTT AGC CAT 
CTT TTC CCT CCA TTT GGC TGG CAT TTC CTC GAT TCT AGC CTC TAT TAA TTT TAT CAC AAC TAT TAT TAA CAT GAA GCC 
GCC CGC CAT CTC CCA ATA TCA GAC ACC ACT TTT TGT TTG ATC TAT CCT TGT AAC TAC TGT CCT TCT CCT CCT AGC CCT 
TCC AGT CCT TGC AGC TGC AAT TAC AAT ATT ATT AAC CGA CCG TAA TTT AAA CAC AAC ATT TTT TGA CCC GGC GGG AGG 
GGG AGA CCC CAT TCT CTA TCA ACA CCT A
>Centroselachus_crepidater   
CCT ATA CTT AAT CTT TGG TGC ATG AGC AGG AAT AGT AGG CAC AGC CCT TAG CCT ACT TAT TCG GGC AGA ACT AAG CCA 
ACC TGG AAC ACT TTT AGG CGA CGA TCA AAT CTA CAA TGT TAT TGT GAC CGC TCA CGC TTT CGT AAT AAT CTT TTT TCT 
AGT AAT GCC TGT GAT AAT TGG CGG ATT TGG AAA TTG ACT AGT ACC TTT AAT AAT TGG TGC ACC AGA TAT AGC TTT TCC 
ACG AAT AAA TAA TAT AAG CTT TTG ATT ATT ACC CCC CTC CCT ACT TCT ACT TCT AGC CTC TGC TGG TGT AGA GGC GGG 
AGC CGG AAC TGG CTG AAC AGT GTA CCC CCC ACT TGC AAG CAA CAT AGC TCA TGC AGG AGC ATC TGT AGA TTT AGC TAT 
CTT TTC ACT TCA TTT GGC CGG TAT TTC ATC AAT TTT AGC CTC TAT TAA TTT TAT TAC AAC TAT TAT CAA TAT AAA ACC 
GCC CGC TAT CTC TCA ATA TCA AAC ACC ACT CTT TGT CTG ATC TAT TCT TGT AAC TAC TGT TCT TCT CCT TCT GGC CCT 
TCC CGT TCT TGC AGC TGC AAT TAC AAT ACT ATT AAC CGA CCG TAA TTT AAA CAC GAC ATT TTT TGA TCC GGC AGG GGG 
AGG AGA TCC TAT TCT CTA CCA ACA TTT A
>Cephaloscyllium_albipinnum  
CCT ATA TTT AAT CTT TGG TGC ATG AGC AGG CAT AGT TGG GAC AGC TTT AAG TCT TCT AAT CCG AGC TGA GCT CGG ACA 
ACC GGG TTC ACT CTT GGG TGA TGA TCA GAT TTA TAA TGT AAT TGT AAC TGC CCA CGC CTT TGT AAT AAT CTT TTT CAT 
AGT TAT ACC AGT AAT AAT TGG TGG GTT TGG AAA CTG ACT AGT ACC CTT AAT GAT CGG CGC ACC AGA TAT AGC CTT CCC 
TCG GAT AAA TAA CAT GAG CTT TTG ACT ACT TCC ACC ATC CTT TCT TCT CCT ACT AGC TTC AGC CGG GGT AGA AGC GGG 
GGC GGG AAC GGG ATG AAC AGT TTA TCC CCC ATT AGC TGG CAA TAT AGC CCA TGC TGG AGC ATC CGT TGA TTT AAC TAT 
CTT CTC TCT TCA CTT AGC TGG TAT TTC ATC AAT CTT AGC TTC AAT TAA TTT TAT TAC AAC CAT TAT TAA TAT AAA ACC 
CCC AGC CGT ATC ACA ATA CCA GAC GCC CTT ATT TGT GTG ATC AAT TCT AGT AAC TAC TGT TCT TCT CCT TTT ATC CCT 
CCC TGT CCT TGC AGC CGG GAT TAC AAT GCT ATT AAC AGA TCG AAA CCT TAA TAC AAC ATT TTT TGG TCC TGC GGG AGG 
GGG GGA CCC CAT TCT TTA TCA ACA TTT A
>Cephaloscyllium_hiscosellum 
CCT ATA TTT AAT CTT TGG TGC ATG AGC AGG CAT AGT TGG GAC AGC TTT AAG TCT TCT AAT CCG AGC TGA GCT GGG ACA 
ACC AGG TTC ACT CTT GGG TGA TGA TCA GAT TTA TAA TGT AAT TGT AAC TGC CCA CGC CTT TGT AAT AAT CTT TTT CAT 
AGT TAT ACC AGT AAT AAT TGG TGG ATT TGG AAA CTG ACT AGT ACC CTT AAT GAT CGG CGC CCC AGA TAT AGC CTT CCC 
TCG GAT AAA TAA CAT GAG CTT TTG ACT ACT TCC ACC ATC CTT TCT TCT CCT ACT AGC TTC TGC GGG GGT AGA AGC GGG 
GGC TGG AAC GGG ATG AAC AGT TTA TCC CCC ATT AGC TGG TAA TAT AGC CCA TGC TGG AGC ATC CGT TGA TTT AAC TAT 
CTT CTC TCT TCA CTT GGC TGG TAT TTC ATC AAT CTT AGC TTC AAT TAA TTT TAT TAC AAC CAT TAT TAA TAT AAA ACC 
CCC AGC CGT ATC ACA ATA CCA GAC GCC CTT ATT TGT ATG ATC AAT TCT AGT AAC TAC TGT TCT TCT TCT TTT ATC CCT 
CCC TGT CCT TGC AGC CGG GAT TAC AAT GCT ATT AAC AGA TCG AAA CCT TAA TAC AAC ATT CTT TGA CCC TGC GGG AGG 
AGG GGA CCC CAT TCT TTA TCA ACA TTT A
>Cephaloscyllium_laticeps    
CCT ATA TTT AAT CTT TGG TGC ATG GGC AGG CAT AGT TGG GAC AGC TTT AAG TCT TCT AAT CCG AGC TGA GCT CGG ACA 
ACC GGG TTC ACT CTT GGG TGA TGA TCA GAT TTA TAA TGT AAT TGT AAC TGC CCA CGC CTT TGT AAT AAT CTT TTT CAT 
AGT TAT ACC AGT AAT AAT TGG TGG GTT TGG AAA CTG ACT AGT ACC CTT AAT GAT CGG CGC ACC AGA TAT AGC CTT CCC 
TCG GAT AAA TAA TAT GAG CTT TTG ACT ACT TCC ACC ATC CTT TCT TCT TCT ACT AGC TTC AGC CGG GGT GGA AGC AGG 
GGC GGG AAC TGG ATG AAC AGT TTA TCC CCC ATT AGC TGG TAA TAT AGC CCA TGC CGG AGC ATC CGT TGA TTT AAC TAT 
CTT CTC TCT TCA CTT AGC TGG TAT TTC ATC AAT CTT AGC TTC AAT TAA TTT TAT TAC AAC TAT TAT TAA TAT AAA ACC 
CCC AGC CGT ATC ACA ATA CCA GAC ACC TTT ATT TGT ATG ATC AAT TCT AGT AAC TAC TGT TCT TCT TCT TTT ATC CCT 
CCC TGT CCT TGC AGC CGG GAT TAC AAT GCT ACT AAC AGA TCG AAA CCT TAA TAC AAC ATT CTT TGA TCC TGC GGG AGG 
GGG AGA CCC CAT TCT TTA TCA ACA TTT A
>Cephaloscyllium_pictum      
CCT ATA TTT AAT CTT TGG TGC ATG AGC AGG CAT AGT TGG GAC AGC TTT AAG CCT TCT AAT CCG AGC TGA GCT CGG ACA 
ACC GGG TTC ACT CTT GGG TGA TGA TCA GAT TTA TAA TGT AAT TGT TAC TGC CCA CGC CTT TGT AAT AAT CTT TTT CAT 
GGT TAT ACC AGT AAT AAT TGG GGG GTT TGG AAA CTG ACT AGT ACC CTT AAT GAT CGG CGC ACC AGA TAT AGC CTT CCC 
TCG GAT AAA TAA CAT GAG CTT TTG ACT ACT TCC GCC ATC CTT TCT TCT CCT ACT AGC TTC AGC TGG AGT AGA AGC GGG 
GGC GGG AAC GGG ATG AAC AGT CTA TCC CCC ATT AGC TGG TAA TAT AGC CCA TGC TGG AGC ATC CGT TGA TTT AAC CAT 
TTT CTC TCT TCA CTT AGC TGG TAT TTC ATC GAT CTT AGC TTC TAT TAA TTT TAT TAC AAC CAT TAT TAA TAT AAA ACC 
CCC AGC CGT ATC ACA ATA CCA GAC GCC CTT ATT TGT ATG ATC AAT TCT AGT AAC TAC TGT TCT TCT TCT TTT ATC CCT 
CCC TGT CCT TGC AGC CGG AAT TAC AAT GCT ATT AAC AGA TCG AAA TCT TAA TAC AAC ATT CTT TGA CCC TGC GGG AGG 
AGG GGA CCC CAT TCT TTA TCA ACA CTT A
>Cephaloscyllium_silasi      
--- --- --- --- -TT TGG TGC ATG AGC AGG CAT AGT TGG AAC AGC TTT AAG TCT TCT TAT TCG AGC TGA ACT GGG CCA 
GCC AGG TTC ACT CTT GGG TGA TGA TCA GAT TTA TAA TGT AAT CGT AAC TGC CCA TGC TTT TGT AAT AAT CTT CTT TAT 
AGT TAT ACC AGT AAT AAT TGG CGG ATT TGG AAA CTG ACT AGT ACC CCT AAT GAT TGG CGC ACC AGA TAT AGC TTT CCC 
TCG GAT GAA TAA TAT AAG CTT CTG ACT ACT TCC ACC ATC TTT TCT CCT CCT ACT AGC TTC AGC TGG AGT TGA AGC TGG 
GGC AGG AAC GGG ATG AAC AGT CTA CCC CCC CCT AGC TGG TAA TAT AGC TCA TGC CGG TGC ATC CGT TGA TTT GAC CAT 
TTT CTC TCT CCA CTT AGC CGG TGT TTC ATC AAT TTT AGC CTC AAT TAA TTT TAT TAC AAC TAT TAT TAA CAT AAA ACC 
TCC AGC CAT ATC ACA ATA TCA GAC ACC CCT ATT TGT ATG GTC AAT TCT CGT AAC TAC TGT TCT CCT TCT TTT ATC CCT 
TCC TGT CCT TGC AGC TGG TAT TAC AAT GCT ATT AAC AGA TCG AAA TCT TAA TAC AAC ATT CTT TGA CCC TGC GGG AGG 
GGG GGA TCC CAT TCT TTA TCA GCA CTT A
>Cephaloscyllium_speccum     
CCT ATA TTT AAT CTT TGG TGC ATG AGC AGG CAT AGT TGG GAC AGC TTT AAG CCT TCT AAT CCG AGC TGA GCT CGG ACA 
ACC GGG TTC ACT CTT GGG TGA TGA TCA GAT TTA TAA TGT AAT TGT AAC TGC CCA CGC CTT TGT AAT AAT CTT TTT CAT 
GGT TAT ACC AGT AAT AAT TGG GGG ATT TGG AAA CTG ACT AGT ACC CTT AAT GAT CGG CGC ACC AGA TAT AGC CTT CCC 
TCG GAT AAA TAA CAT GAG CTT TTG ATT ACT TCC ACC ATC CTT TCT TCT CCT ACT AGC TTC AGC TGG AGT GGA AGC GGG 
GGC GGG AAC GGG ATG AAC AGT CTA TCC CCC CCT AGC TGG TAA TAT AGC CCA TGC TGG AGC ATC CGT TGA TTT AAC CAT 
TTT CTC TCT TCA CTT AGC TGG TAT TTC ATC GAT CTT AGC TTC AAT TAA TTT TAT TAC AAC CAT TAT TAA TAT AAA ACC 
CCC AGC CGT ATC ACA ATA CCA GAC GCC CTT ATT TGT ATG ATC AAT TCT AGT AAC TAC TGT TCT TCT TCT TTT ATC CCT 
CCC TGT CCT TGC AGC CGG AAT TAC AAT GCT ATT AAC AGA TCG AAA TCT TAA TAC AAC ATT CTT TGA CCC TGC GGG AGG 
AGG GGA CCC CAT TCT TTA TCA ACA TCT A
>Cephaloscyllium_sufflans    
CCT ATA TTT AAT CTT TGG TGC ATG AGC AGG CAT AGT TGG GAC AGC TTT AAG TCT TCT AAT CCG AGC TGA GCT CGG ACA 
ACC GGG CTC ACT CTT GGG TGA TGA TCA GAT TTA TAA TGT GAT TGT AAC TGC CCA TGC CTT TGT AAT AAT CTT TTT CAT 
AGT TAT ACC AGT AAT AAT TGG TGG ATT TGG AAA CTG ACT AGT ACC TCT GAT GAT TGG CGC ACC AGA TAT AGC CTT CCC 
TCG GAT AAA TAA CAT AAG CTT TTG ACT ACT TCC ACC ATC CTT TCT TCT ACT ACT AGC TTC AGC TGG GGT AGA AGC GGG 
GGC GGG AAC GGG GTG AAC AGT TTA TCC CCC ATT AGC TGG TAA TAT AGC CCA TGC TGG AGC ATC CGT TGA TTT AAC TAT 
CTT CTC TCT TCA CCT AGC TGG TAT TTC ATC AAT CTT AGC TTC AAT TAA TTT TAT TAC AAC CAT TAT TAA TAT AAA ACC 
CCC AGC CGT ATC ACA ATA CCA GAC ACC CTT ATT TGT ATG ATC AAT TCT AGT AAC TAC TGT TCT TCT TCT TTT ATC CCT 
CCC TGT CCT TGC AGC CGG GAT TAC AAT GTT ATT AAC AGA TCG AAA CCT TAA TAC AAC ATT CTT TGA CCC TGC GGG AGG 
GGG GGA CCC TAT TCT TTA TCA ACA --- -
>Cephaloscyllium_variegatum  
CCT ATA TTT AAT TTT TGG TGC ATG AGC AGG CAT AGT TGG GAC AGC TCT AAG TCT TCT TAT CCG AGC TGA GCT CGG ACA 
ACC AGG CTC ATT ATT GGG CGA TGA TCA GAT TTA TAA TGT AAT TGT AAC TGC CCA CGC CTT TGT AAT AAT CTT TTT CAT 
AGT TAT ACC AGT AAT AAT TGG TGG ATT TGG AAA CTG ACT AGT GCC CTT AAT GAT TGG CGC ACC AGA TAT AGC CTT CCC 
TCG GAT AAA TAA CAT GAG CTT TTG ACT ACT TCC ACC ATC CTT TCT TCT CCT ACT AGC TTC AGC CGG GGT GGA AGC GGG 
TGC AGG AAC GGG ATG AAC AGT TTA TCC CCC ATT AGC TGG TAA TAT AGC CCA TGC CGG AGC ATC CGT TGA TTT AAC TAT 
CTT CTC TCT TCA CTT AGC TGG TAT TTC ATC AAT CTT AGC CTC AAT CAA TTT TAT TAC AAC TAT TAT TAA TAT AAA ACC 
CCC AGC CGT ATC ACA ATA CCA GAC TCC CCT ATT TGT ATG ATC AAT TCT AGT AAC TAC TGT TCT TCT TCT TTT ATC CCT 
CCC TGT CCT TGC AGC TGG GAT TAC AAT GCT ATT AAC AGA TCG AAA CCT TAA TAC AAC ATT CTT TGA CCC TGC AGG AGG 
GGG GGA CCC CAT TCT TTA TCA ACA CCT A
>Cephaloscyllium_ventriosum  
CCT ATA TTT AAT CTT CGG TGC ATG AGC AGG CAT AGT TGG GAC AGC TCT AAG TCT TCT TAT TCG AGC TGA ACT GGG CCA 
ACC AGG TTC ACT CCT GGG GGA TGA TCA GAT TTA TAA TGT AAT CGT AAC TGC CCA TGC CTT TGT AAT AAT CTT CTT TAT 
AGT TAT ACC AGT AAT AAT CGG TGG GTT TGG AAA CTG ACT AGT ACC CTT AAT GAT CGG CGC ACC AGA TAT AGC TTT CCC 
TCG GAT AAA TAA CAT AAG CTT TTG ACT ACT TCC ACC CTC CTT TCT TCT CCT ACT AGC CTC AGC TGG GGT GGA GGC CGG 
GGC AGG AAC GGG ATG AAC AGT TTA TCC CCC ATT AGC TGG TAA TAT AGC CCA TGC CGG AGC ATC CGT TGA TTT AAC TAT 
CTT CTC TCT TCA CTT AGC TGG TGT TTC ATC AAT TTT AGC TTC AAT TAA TTT TAT TAC AAC TAT TAT TAA TAT AAA ACC 
CCC GGC CGT ATC GCA ATA TCA AAC ACC TTT ATT TGT GTG ATC AAT TCT CGT AAC TAC TGT CCT TCT TCT TTT ATC CCT 
TCC TGT CCT TGC AGC CGG GAT TAC AAT GCT ATT AAC AGA TCG AAA TCT TAA TAC AAC ATT CTT TGA CCC TGC GGG AGG 
GGG AGA CCC CAT TCT TTA TCA ACA CTT A
>Cetorhinus_maximus          
CCT GTA TTT AAT CTT TGG TGC ATG AGC AGG AAT AGT AGG GAC AGC CCT AAG CCT CCT AAT TCG AGC CGA ATT AGG CCA 
ACC CGG ATC ACT TCT TGG TGA TGA TCA AAT TTA TAA TGT TAT TGT GAC AGC TCA TGC ATT TGT AAT AAT CTT CTT CAT 
GGT TAT ACC CGT AAT AAT TGG GGG TTT TGG GAA CTG ATT AGT ACC ATT AAT AAT TGG TGC GCC AGA CAT AGC CTT CCC 
ACG AAT AAA TAA TAT AAG CTT TTG ACT CCT CCC TCC TTC TTT TCT CTT ACT CCT GGC CTC AGC CGG AGT TGA AGC TGG 
AGC CGG AAC TGG CTG AAC AGT ATA CCC TCC CCT AGC TGG CAA TCT AGC ACA CGC TGG AGC ATC CGT TGA TTT AGC CAT 
CTT TTC TCT CCA TTT AGC AGG CAT CTC ATC AAT TCT AGC TTC AAT TAA CTT TAT TAC AAC CAT TAT TAA TAT GAA GCC 
ACC AGC CAT CTC CCA GTA TCA AAC ACC ATT ATT CGT GTG ATC AAT TCT AGT CAC AAC CAT CCT TCT TCT TTT AGC CCT 
CCC AGT ACT TGC AGC CGG CAT CAC AAT ATT GCT TAC CGA TCG GAA CCT AAA CAC AAC ATT CTT TGA CCC AGC AGG GGG 
AGG GGA CCC TAT TCT CTA CCA ACA CCT G
>Chaenogaleus_macrostoma     
CCT CTA TTT AAT TTT TGG TGC ATG AGC AGG AAT AGT TGG AAC CGC TTT AAG TCT TTT AAT CCG AGC TGA ACT AGG ACA 
ACC AGG TTC TCT CCT AGG GGA TGA TCA GAT TTA TAA TGT AAT TGT AAC TGC CCA TGC TTT TGT AAT AAT CTT CTT TAT 
AGT AAT ACC AAT TAT AAT TGG TGG TTT TGG AAA TTG ACT AGT TCC ATT AAT AAT TGG TGC ACC TGA TAT AGC CTT CCC 
ACG AAT AAA TAA CAT AAG CTT CTG ACT TCT CCC CCC ATC ATT TCT TCT TCT CCT TGC TTC TGC GGG AGT TGA AGC CGG 
AGC AGG CAC TGG TTG AAC AGT TTA CCC CCC ACT AGC AAG TAA TTT AGC TCA CGC CGG GCC ATC TGT CGA CTT AGC TAT 
TTT CTC CCT CCA TTT AGC TGG TAT TTC ATC AAT TTT AGC CTC AAT CAA CTT CAT TAC AAC TAT TAT TAA TAT AAA ACC 
CCC AGC TAT TTC TCA ATA TCA AAC ACC ATT ATT CGT TTG ATC TAT TCT TGT AAC TAC TAT CCT CCT CCT CCT TTC CCT 
CCC AGT TCT TGC AGC AGG AAT TAC AAT GTT ACT TAC AGA CCG TAA CCT TAA TAC CAC ATT CTT TGA CCC TGC AGG TGG 
AGG AGA CCC AAT TCT TTA CCA ACA CCT A
>Chiloscyllium_indicum       
CCT TTA TTT AAT CTT TGG TGC ATG AGC AGG AAT AGT AGG CCT AGC TCT CAG CCT TTT AAT CCG TGC TGA ATT AAG TCA 
ACC TGG ATC CCT TCT AGG TGA TGA TCA GAT TTA TAA TGT AAT CGT AAC AGC TCA TGC TTT TGT AAT AAT CTT CTT CAT 
GGT AAT GCC TGT AAT AAT TGG AGG GTT TGG AAA CTG ACT AGT ACC CCT AAT AAT TGG CGC ACC CGA TAT AGC CTT TCC 
TCG AAT AAA TAA TAT AAG CTT TTG ACT ACT TCC TCC TTC ATT TTT ATT ACT CCT AGC CTC TGC AGG AGT TGA AGC CGG 
GGC AGG AAC AGG TTG AAC CGT TTA CCC CCC TTT AGC AGG CAA TTT AGC TCA TGC AGG AGC ATC AGT TGA TTT AAC TAT 
CTT TTC TTT ACA CTT AGC AGG AGT TTC ATC AAT TTT AGC CTC TAT TAA TTT TAT TAC AAC TAT TAT TAA TAT AAA ACC 
ACC AGC AAT TTC TCA ATA TCA AAC GCC CTT ATT TGT CTG ATC TAT CCT TGT AAC CAC TAT TCT CCT ACT ACT TTC ATT 
GCC AGT TCT AGC AGC AGG TAT TAC AAT GTT ACT CAC AGA TCG AAA CTT AAA TAC AAC ATT CTT TGA CCC AGC GGG GGG 
AGG CGA TCC CAT TTT ATA CCA ACA CCT A
>Chiloscyllium_plagiosum     
CCT CTA TTT AAT CTT TGG TGC ATG AGC AGG AAT GGT AGG TCT AGC TCT TAG CCT TTT AAT CCG TGC TGA GCT AAG TCA 
ACC CGG ATC CCT TTT AGG TGA CGA TCA GAT TTA TAA TGT AAT CGT AAC AGC CCA TGC TTT TGT AAT AAT CTT CTT TAT 
GGT TAT GCC TGT AAT AAT TGG TGG ATT TGG GAA CTG ACT AGT GCC CCT GAT AAT TGG CGC ACC TGA TAT AGC TTT CCC 
TCG AAT AAA TAA TAT AAG CTT TTG ACT ACT TCC TCC TTC ATT CTT ATT ACT CCT AGC CTC TGC AGG AGT TGA AGC CGG 
AGC AGG AAC AGG TTG AAC TGT TTA CCC ACC TTT AGC AGG TAA TTT AGC CCA TGC AGG AGC ATC AGT TGA TTT AAC TAT 
TTT CTC CCT ACA CTT AGC AGG AGT TTC ATC AAT TTT AGC CTC TAT TAA TTT TAT TAC AAC TAT CAT TAA CAT AAA ACC 
ACC AGC AAT TTC TCA ATA CCA AAC GCC CCT ATT TGT GTG ATC TAT CCT CGT AAC CAC CAT CCT CCT ACT ACT TTC ATT 
ACC AGT CCT AGC AGC AGG TAT TAC AAT GTT ACT TAC AGA CCG AAA CTT AAA TAC AAC ATT CTT TGA CCC AGC AGG AGG 
AGG TGA TCC TAT TTT ATA TCA ACA CCT A
>Chiloscyllium_punctatum     
CCT TTA CTT AAT CTT TGG TGC ATG AGC AGG AAT AGT AGG TAT AGC TCT TAG CCT TTT AAT CCG CGC TGA ATT AAG TCA 
ACC TGG ATC CCT TCT AGG TGA TGA TCA GAT TTA TAA TGT AAT CGT AAC AGC CCA TGC TTT TGT AAT AAT TTT CTT TAT 
AGT AAT GCC TGT AAT AAT TGG TGG ATT TGG AAA TTG ACT AGT ACC CCT AAT AAT TGG TGC GCC TGA TAT AGC CTT TCC 
TCG AAT AAA TAA TAT AAG CTT TTG ATT ACT TCC TCC TTC ATT CCT ATT ACT TTT AGC CTC TGC AGG AGT TGA AGC CGG 
AGC AGG AAC AGG GTG AAC TGT TTA CCC ACC TTT AGC AGG TAA TTT AGC CCA CGC AGG AGC ATC AGT TGA TTT AAC TAT 
TTT CTC CTT ACA CTT AGC AGG AAT TTC ATC AAT CCT AGC CTC TAT CAA TTT CAT CAC AAC CAT TAT TAA TAT AAA ACC 
ACC AGC CAT TTC TCA ATA TCA AAC ACC CTT ATT TGT ATG ATC AAT TCT TGT AAC TAC CAT CCT TCT ACT TCT TTC ATT 
ACC AGT TCT AGC AGC AGG TAT TAC TAT ATT ACT TAC AGA TCG AAA CCT AAA TAC AAC ATT CTT TGA TCC AGC AGG AGG 
AGG CGA TCC TAT TTT ATA TCA ACA CCT A
>Cirrhigaleus_asper          
CCT TTA TTT AAT CTT TGG TGC ATG AGC AGG AAT AGT AGG CAC CGC CCT CAG CTT ACT TAT TCG AGC AGA ATT AAG CCA 
ACC TGG AAC ACT TCT GGG AGA TGA TCA AAT CTA TAA TGT TAT CGT GAC TGC TCA CGC TTT TGT AAT AAT CTT TTT TAT 
AGT AAT GCC TGT AAT AAT CGG TGG ATT CGG AAA CTG ATT AGT ACC TTT AAT GAT TGG TGC ACC AGA TAT AGC TTT TCC 
ACG AAT AAA TAA CAT AAG CTT TTG ATT ATT ACC GCC CTC ACT CCT ATT ACT TTT AGC CTC TGC TGG TGT TGA AGC GGG 
AGC CGG AAC CGG CTG AAC AGT TTA CCC CCC TCT CGC AGG TAA TAT AGC TCA TGC TGG AGC ATC CGT AGA TCT GGC CAT 
CTT CTC ACT CCA TTT GGC TGG TAT TTC CTC CAT TTT AGC CTC TAT TAA TTT TAT TAC AAC TAT TAT TAA TAT AAA ACC 
CCC TGC CAT TTC TCA GTA TCA AAC ACC ACT CTT CGT TTG ATC CAT CCT TGT AAC CAC CGT CCT CCT CCT TCT TTC TCT 
TCC AGT TCT CGC AGC CGC AAT TAC AAT ACT ATT AAC TGA CCG TAA TTT AAA CAC AAC ATT TTT TGA TCC TGC GGG AGG 
GGG GGA CCC AAT TCT TTA CCA ACA --- -
>Cirrhigaleus_australis      
CCT TTA TTT AAT CTT TGG TGC ATG AGC AGG AAT AGT AGG CAC CGC CCT TAG CTT ACT TAT TCG AGC AGA GTT AAG TCA 
ACC CGG AAC ACT TCT GGG GGA TGA TCA AAT CTA TAA TGT TAT CGT GAC TGC TCA CGC TTT CGT AAT AAT CTT TTT CAT 
AGT TAT GCC TGT AAT AAT CGG TGG ATT CGG AAA CTG ATT AGT ACC TTT AAT GAT CGG TGC ACC AGA TAT AGC TTT CCC 
ACG AAT AAA TAA CAT AAG CTT TTG ATT ATT ACC ACC CTC CCT CCT ATT ACT TTT AGC CTC TGC TGG TGT TGA AGC GGG 
AGC CGG AAC CGG CTG AAC AGT TTA CCC CCC TCT CGC AGG TAA TAT AGC TCA TGC TGG AGC ATC CGT AGA CTT AGC CAT 
CTT CTC ACT CCA TTT GGC TGG TAT CTC CTC AAT TTT AGC CTC TAT TAA TTT TAT CAC AAC TAT TAT TAA TAT AAA ACC 
CCC TGC CAT TTC TCA GTA TCA AAC ACC ACT CTT CGT TTG ATC CAT CCT TGT AAC CAC CGT TCT TCT TCT TCT TTC CCT 
TCC CGT CCT CGC AGC CGC AAT TAC AAT ACT ATT AAC TGA CCG TAA TTT AAA CAC AAC ATT TTT TGA CCC TGC TGG AGG 
GGG AGA CCC AAT TCT TTA CCA ACA TTT A
>Cirrhigaleus_barbifer       
CCT TTA TTT AAT CTT TGG TGC ATG AGC AGG AAT AGT AGG CAC CGC CCT TAG CTT ACT TAT TCG AGC AGA GTT AAG TCA 
ACC CGG AAC ACT TCT GGG GGA TGA TCA AAT CTA TAA TGT TAT CGT GAC TGC TCA CGC TTT CGT AAT AAT CTT TTT CAT 
AGT TAT GCC TGT AAT AAT CGG TGG ATT CGG AAA CTG ATT AGT ACC TTT AAT GAT TGG TGC ACC AGA TAT AGC TTT CCC 
ACG AAT AAA TAA CAT AAG CTT TTG ATT GTT ACC ACC CTC CCT CCT ATT ACT TTT AGC CTC TGC TGG TGT TGA AGC GGG 
AGC CGG AAC CGG CTG AAC AGT TTA CCC CCC TCT CGC AGG TAA TAT AGC TCA TGC TGG AGC ATC CGT AGA TCT AGC CAT 
CTT CTC ACT CCA TTT GGC TGG TAT CTC CTC AAT TTT AGC CTC TAT TAA TTT TAT CAC AAC TAT CAT TAA TAT AAA ACC 
CCC TGC CAT TTC TCA GTA TCA GAC ACC ACT CTT CGT TTG ATC CAT CCT TGT AAC TAC CGT TCT TCT TCT TCT TTC CCT 
TCC TGT CCT CGC AGC CGC AAT TAC AAT ACT ATT AAC TGA CCG TAA TTT AAA CAC AAC ATT TTT TGA TCC TGC TGG AGG 
GGG AGA CCC AAT TCT TTA CCA ACA TTT A
>Dalatias_licha              
CCT TTA CTT AAT CTT TGG TGC ATG AGC AGG AAT AGT AGG TAC AGC CCT TAG CTT GCT TAT TCG AGC AGA ATT AAG CCA 
ACC TGG CAC ACT CCT GGG AGA CGA TCA GAT CTA CAA TGT TAT CGT AAC TGC TCA CGC TTT TGT AAT AAT TTT TTT TAT 
GGT TAT ACC TGT AAT AAT TGG TGG GTT CGG AAA CTG ATT AGT GCC TTT AAT AAT TGG TGC ACC GGA CAT AGC TTT CCC 
ACG AAT AAA TAA CAT AAG CTT TTG ACT GCT ACC CCC CTC CCT CCT ATT ACT TTT GGC CTC TGC TGG AGT TGA AGC CGG 
AGC CGG AAC TGG TTG AAC AGT TTA TCC CCC CCT CGC AAG TAA TAT AGC CCA CGC TGG GGC ATC AGT AGA CTT AGC TAT 
TTT CTC GCT CCA TTT AGC TGG TAT TTC CTC AAT TCT TGC CTC TAT CAA CTT TAT TAC AAC CAT TAT TAA TAT AAA ACC 
GCC TGC CAT CTC TCA ATA TCA AAC ACC CCT TTT TGT TTG ATC TAT TCT TGT AAC CAC AGT CCT ACT CCT CCT TTC ACT 
TCC TGT TCT TGC AGC CGC AAT TAC AAT ACT ACT TAC CGA CCG TAA TTT AAA CAC AAC ATT TTT TGA TCC TGC TGG TGG 
GGG TGA CCC AAT TCT TTA CCA ACA TTT A
>Deania_calcea               
CCT ATA TTT AAT CTT TGG TGC ATG AGC AGG AAT AGT GGG CAC AGC CCT TAG CCT ACT TAT TCG TAC AGA ATT AAG CCA 
GCC GGG TAC ACT TCT GGG GGA TGA TCA AAT CTA CAA TGT TAT TGT AAC CGC TCA CGC TTT TGT AAT AAT CTT TTT TAT 
AGT TAT GCC CGT AAT AAT CGG CGG GTT CGG GAA TTG ATT AGT ACC TTT AAT AAT TGG TGC ACC GGA TAT AGC TTT TCC 
ACG AAT AAA TAA CAT AAG CTT TTG ACT ATT GCC ACC ATC TCT TCT ATT ACT TTT AGC CTC TGC TGG CGT CGA AGC AGG 
GGC CGG AAC CGG ATG AAC GGT TTA TCC CCC TCT TGC AGG TAA TAT AGC CCA TGC TGG AGC ATC CGT GGA CTT AGC CAT 
CTT CTC ACT CCA TTT AGC CGG TAT TTC CTC AAT TTT AGC CTC TAT TAA CTT TAT TAC TAC TAT TAT TAA TAT AAA ACC 
ACC TGC AAT TTC TCA ATA CCA AAC CCC ACT CTT TGT TTG ATC TAT TCT TGT GAC CAC TGT CCT TCT ACT ACT TGC TCT 
CCC TGT CCT TGC CGC TGC AAT TAC AAT ACT ATT AAC TGA CCG TAA TTT AAA TAC AAC ATT TTT TGA TCC AGC AGG AGG 
TGG GGA CCC CAT TCT TTA CCA ACA TTT A
>Deania_hystricosa           
CCT ATA TTT AAT CTT TGG TGC ATG AGC AGG AAT AGT GGG CAC AGC CCT TAG CCT ACT TAT TCG TAC AGA ATT AAG CCA 
GCC GGG TAC ACT TCT GGG GGA TGA TCA AAT CTA CAA TGT TAT TGT AAC CGC TCA CGC TTT TGT AAT AAT CTT TTT TAT 
AGT TAT GCC CGT AAT AAT CGG CGG GTT CGG GAA TTG ATT AGT ACC TTT AAT AAT TGG TGC ACC GGA TAT AGC TTT TCC 
ACG AAT AAA TAA CAT AAG CTT TTG ACT ATT GCC ACC ATC TCT TCT ATT ACT TTT AGC CTC TGC TGG CGT CGA AGC AGG 
GGC CGG AAC CGG ATG AAC GGT TTA TCC CCC TCT TGC AGG TAA TAT AGC CCA TGC TGG AGC ATC CGT GGA CTT AGC CAT 
CTT CTC ACT CCA TTT AGC CGG TAT TTC CTC AAT TTT AGC CTC TAT TAA CTT TAT TAC TAC TAT TAT TAA TAT AAA ACC 
ACC TGC AAT TTC TCA ATA CCA AAC CCC ACT CTT TGT TTG ATC TAT TCT TGT GAC CAC TGT CCT TCT ACT ACT TGC TCT 
CCC TGT CCT TGC CGC TGC AAT TAC AAT ACT ATT AAC TGA CCG TAA TTT AAA TAC AAC ATT TTT TGA TCC AGC AGG AGG 
TGG GGA CCC CAT TCT TTA CCA ACA TTT A
>Deania_profundorum          
CCT ATA TTT AAT CTT TGG TGC ATG AGC AGG AAT AGT GGG CAC AGC CCT TAG CCT ACT TAT TCG TAC AGA ATT AAG CCA 
ACC GGG TAC ACT TCT GGG GGA TGA TCA AAT CTA CAA TGT TAT TGT AAC CGC CCA CGC TTT TGT AAT AAT CTT TTT TAT 
AGT TAT ACC CGT AAT AAT TGG TGG GTT CGG GAA CTG ATT AGT ACC TTT AAT AAT TGG TGC ACC AGA TAT AGC TTT TCC 
ACG AAT AAA TAA CAT AAG CTT TTG ACT ATT ACC ACC ATC TCT TCT ATT ACT TTT AGC CTC TGC TGG CGT CGA AGC GGG 
AGC CGG GAC CGG CTG AAC GGT TTA CCC CCC TCT TGC GGG TAA TAT AGC TCA TGC TGG GGC ATC CGT GGA TTT AGC CAT 
CTT CTC ACT CCA TTT AGC CGG TAT TTC CTC AAT TTT AGC CTC TAT TAA CTT CAT TAC TAC TAT TAT TAA TAT AAA ACC 
ACC TGC AAT TTC TCA ATA CCA AAC CCC ACT CTT TGT TTG ATC CAT TCT TGT AAC CAC TGT CCT TCT ACT ACT TGC CCT 
CCC TGT CCT TGC CGC TGC AAT TAC AAT ACT CTT AAC TGA CCG TAA TTT AAA TAC AAC ATT TTT TGA TCC AGC AGG AGG 
AGG GGA CCC CAT TCT TTA CCA ACA TTT A
>Echinorhinus_brucus         
--- --- --- --- --- --- --- --- --- --- --- -GT GGG CAC CGC CCT AAG CCT GCT CAT CCG GAT AGA GCT CGG CCA 
GCC GGG CAC GCT CTT GGG GGA CGA TCA AAT CTA CAA TGT AAT TGT AAC CGC CCA TGC TTT CGT AAT AAT CTT TTT CAT 
AGT TAT ACC AAT CAT AAT CGG GGG GTT CGG AAA CTG ACT AGT GCC TCT AAT GAT CGG CGC TCC TGA CAT GGC CTT CCC 
ACG AAT AAA TAA CAT AAG CTT TTG ACT CTT GCC CCC GGC CCT CTT GCT TCT ATT GGC CTC AGC GGG GGT AGA AGC GGG 
GGC CGG AAC AGG CTG AAC AGT CTA TCC CCC CCT TGC GGG CAA TCT GGC CCA CGC TGG GGC GTC CGT GGA TTT GGC TAT 
CTT CTC CCT CCA CTT AGC CGG AAT TTC CTC AAT CCT GTC CGC TGT AAA TTT TAT TAC AAC TAT TAT TAA TAT AAA ACC 
ACC AGC CAT TTC TCA GTA TCA AAC ACC ACT CTT TGT TTG ATC TAT TCT CGT AAC CAT GGT TCT CCT CCT ACT GGC CCT 
GCC TGT TCT TGC AGC CGC AAT CAC AAT ACT GCT AAC CGA CCG CAA CCT AAA CAC AAC ATT CTT TGA TCC AGC TGG AGG 
CGG GGA CCC CAT TCT CTA TCA ACA CCT A
>Echinorhinus_cookei         
CCT ATA CTT AAT CTT TGG TGC CTG AGC GGG GAT GGT GGG CAC CGC CCT AAG CCT GCT CAT CCG GAT AGA GCT CGG CCA 
GCC TGG CAC GCT CTT GGG GGA CGA TCA AAT CTA CAA TGT AAT TGT AAC CGC CCA TGC TTT CGT AAT AAT CTT TTT CAT 
AGT TAT ACC AAT CAT AAT CGG AGG GTT CGG AAA CTG ACT AGT CCC TCT AAT GAT CGG CGC CCC TGA CAT GGC CTT CCC 
ACG AAT AAA TAA TAT AAG CTT TTG GCT CTT GCC CCC GGC CCT CTT GCT TCT ATT AGC CTC AGC GGG GGT AGA AGC GGG 
GGC CGG AAC AGG CTG AAC AGT TTA TCC CCC CCT TGC AGG CAA TCT AGC CCA CGC TGG AGC ATC CGT GGA TTT GGC TAT 
CTT CTC CCT CCA CTT AGC CGG AAT TTC CTC AAT CCT GGT CGC TGT AAA TTT TAT CAC GAC TAT TAT TAA TAT AAA ACC 
ACC AGC CAT TTC TCA GTA TCA AAC ACC ACT CTT TGT TTG ATC TAT TCT AGT AAC CAT AGT CCT TCT CCT ACT AGC CCT 
ACC TGT TCT TGC AGC CGC AAT CAC AAT GCT GCT AAC CGA CCG CAA CCT AAA CAC AAC ATT CTT TGA TCC AGC TGG AGG 
CGG AGA CCC TAT TCT CTA TCA ACA CCT A
>Etmopterus_baxteri          
CCT ATA CTT AAT CTT TGG TGC ATG AGC AGG AAT AGT GGG CAC AGC CTT AAG CTT GCT TAT TCG AGC TGA GCT GAG TCA 
GCC GGG AAC TCT TCT GGG AGA CGA TCA GAT CTA TAA TGT TAT TGT AAC TGC CCA TGC ATT TGT AAT AAT CTT TTT CAT 
AGT TAT ACC TGT AAT AAT CGG CGG GTT TGG AAA TTG ATT AGT ACC TTT AAT AAT CGG TGC ACC GGA TAT AGC TTT TCC 
ACG AAT AAA TAA TAT AAG CTT CTG ACT ATT ACC ACC AGC ACT ACT TCT ACT TTT AGC CTC TGC CGG TGT TGA AGC AGG 
AGC CGG AAC TGG CTG AAC AGT TTA TCC CCC CCT TGC AGG AAA TAT AGC CCA TGC CGG AGC ATC TGT GGA CTT GGC CAT 
TTT CTC TCT TCA CTT AGC TGG CAT CTC CTC AAT TTT AGC CTC CGT TAA TTT TAT TAC AAC CAT TAT TAA TAT GAA ACC 
CCC AGC TAT TTC TCA ATA CCA AAC ACC ACT ATT TGT TTG ATC AAT CCT TGT AAC TAC TGT TCT TCT CCT CCT TGC ACT 
CCC CGT ACT TGC AGC TGC AAT TAC AAT ACT ACT CAC TGA CCG TAA TTT AAA CAC AAC ATT TTT TGA CCC CTC CGG CGG 
AGG GGA CCC CAT TTT ATA CCA ACA CTT A
>Etmopterus_bigelowi         
-CT ATA CTT AAT CTT TGG TGC ATG AGC AGG TAT GGT AGG TAC AGC CTT AAG TTT ACT TAT CCG AGC AGA ATT AAG CCA 
ACC GGG AAC TCT TCT GGG GGA TGA TCA AAT CTA CAA TGT TAT TGT AAC CGC CCA TGC ATT CGT AAT AAT CTT TTT TAT 
AGT TAT GCC AGT AAT AAT TGG TGG ATT TGG GAA TTG ATT AGT ACC TTT AAT AAT TGG TGC ACC AGA CAT GGC TTT TCC 
ACG AAT AAA TAA CAT AAG CTT TTG ATT ACT ACC GCC TGC CCT ACT TCT ACT TTT AGC CTC CGC CGG AGT TGA GGC CGG 
AGC CGG GAC TGG TTG AAC AGT TTA CCC CCC CCT TGC AGG GAA TAT GGC CCA CGC CGG AGC ATC TGT GGA CTT AGC CAT 
TTT CTC ACT TCA CTT AGC GGG TAT TTC CTC AAT TTT AGC CTC TGT TAA TTT TAT TAC AAC TAT TAT TAA TAT AAA ACC 
ACC TGC TAT TTC TCA ATA TCA AAT ACC ACT ATT TGT TTG ATC AAT TCT TGT AAC TAC TGT TCT CCT CCT CCT CGC TCT 
TCC TGT ACT TGC AGC TGC AAT TAC AAT ATT ACT CAC AGA CCG TAA TTT AAA TAC AAC ATT TTT TGA CCC TTC TGG TGG 
AGG AGA TCC TAT TTT ATA CCA ACA TTT A
>Etmopterus_brachyurus       
-CT TTA TTT AAT TTT TGG TGC ATG AGC AGG AAT AGT AGG TAC AGC CTT AAG CTT ACT TAT TCG AGC AGA ATT AAG CCA 
ACC AGG AAC TCT CCT GGG GGA TGA TCA AAT CTA CAA TGT AAT TGT AAC TGC CCA TGC ATT TGT AAT AAT CTT TTT TAT 
AGT AAT ACC AGT AAT AAT TGG TGG GTT TGG AAA TTG ATT AGT TCC TTT AAT AAT TGG TGC ACC AGA TAT AGC TTT TCC 
ACG GAT AAA TAA TAT AAG CTT TTG ATT ATT ACC GCC TGC ATT ACT TCT GCT TCT AGC CTC TGC TGG TGT TGA AGC AGG 
GGC CGG AAC TGG TTG AAC AGT TTA TCC TCC CCT TGC AGG AAA TAT AGC CCA TGC TGG AGC ATC TGT AGA TTT AGC TAT 
TTT TTC ACT TCA TTT AGC CGG TAT TTC CTC AAT TTT AGC CTC TGT TAA TTT TAT TAC AAC TAT TAT TAA TAT AAA ACC 
ACC AGC TAT TTC TCA ATA CCA AAC ACC ATT ATT TGT TTG ATC AAT TCT TGT AAC TAC TGT TCT TCT TCT TCT TGC CCT 
TCC TGT TCT CGC AGC TGC AAT TAC AAT ATT ACT TAC TGA TCG TAA TTT AAA TAC AAC ATT TTT TGA TCC CTC CGG AGG 
GGG AGA CCC TAT TTT ATA TCA ACA TCT A
>Etmopterus_decacuspidatus   
-CT TTA TTT AAT TTT TGG TGC ATG AGC AGG AAT AGT AGG TAC AGC CTT AAG CTT ACT TAT TCG AGC AGA ACT AAG TCA 
ACC GGG GAC TCT TCT GGG GGA CGA TCA AAT CTA TAA TGT AAT TGT AAC TGC CCA TGC ATT TGT AAT AAT TTT CTT TAT 
AGT TAT ACC AGT AAT AAT TGG TGG ATT TGG AAA TTG ATT AGT ACC TTT AAT GAT TGG TGC ACC AGA TAT AGC TTT TCC 
ACG GAT AAA TAA TAT AAG CTT CTG ATT ATT ACC ACC TGC ATT ACT TCT ACT TCT AGC CTC CGC TGG TGT TGA AGC AGG 
GGC CGG AAC TGG TTG AAC AGT TTA TCC CCC ACT AGC AGG AAA TAT AGC CCA TGC TGG AGC ATC TGT AGA TTT AGC CAT 
TTT TTC ACT TCA TTT GGC TGG TAT TTC CTC AAT TTT AGC CTC TGT TAA TTT TAT TAC AAC TAT TAT TAA TAT AAA ACC 
ACC AGC CAT TTC TCA ATA CCA AAC ACC ATT ATT TGT TTG ATC AAT TCT TGT AAC TAC TGT TCT CCT CCT CCT TGC TCT 
CCC TGT GCT CGC AGC TGC AAT TAC AAT ATT ACT TAC TGA TCG TAA TTT AAA TAC AAC ATT TTT TGA TCC TTC CGG TGG 
GGG GGA TCC CAT TTT GTA TCA GCA CCT A
>Etmopterus_dianthus         
-CT GTA CTT AAT CTT TGG TGC ATG AGC AGG AAT AGT GGG CAC AGC CTT AAG CTT GCT TAT TCG AGC AGA GCT GAG TCA 
ACC AGG AAC TCT TCT GGG GGA TGA TCA GAT CTA TAA TGT TAT TGT AAC TGC CCA TGC ATT TGT AAT AAT CTT TTT CAT 
AGT TAT ACC AGT AAT AAT TGG TGG GTT TGG AAA TTG ATT AGT ACC TTT AAT AAT CGG TGC ACC GGA TAT AGC TTT TCC 
ACG AAT AAA TAA TAT AAG CTT CTG ACT ATT ACC ACC AGC ACT ACT TCT GCT TTT AGC CTC TGC CGG TGT TGA AGC TGG 
AGC CGG AAC TGG CTG AAC AGT TTA CCC CCC CCT TGC AGG AAA TAT AGC CCA TGC CGG GGC ATC TGT AGA CTT GGC CAT 
TTT CTC GCT TCA CTT AGC TGG CAT CTC CTC AAT TTT AGC CTC CGT TAA TTT TAT TAC AAC CAT TAT TAA TAT AAA ACC 
CCC AGC TAT TTC TCA ATA CCA AAC ACC ACT ATT TGT TTG ATC AAT CCT TGT GAC TAC TGT TCT CCT CCT CCT TGC CCT 
CCC CGT ACT TGC AGC TGC AAT TAC AAT ACT ACT TAC TGA CCG TAA TTT AAA CAC AAC ATT TTT TGA CCC CTC CGG CGG 
AGG AGA CCC CAT CTT ATA CCA GCA TTT A
>Etmopterus_dislineatus      
-CT ATA TTT AAT CTT TGG TGC ATG AGC AGG AAT AGT AGG TAC AGC CTT AAG CTT GTT AAT TCG AGC AGA ATT AAG CCA 
ACC AGG AAC TCT TCT GGG GGA TGA TCA AAT CTA CAA TGT TAT TGT AAC TGC CCA TGC ATT TGT AAT AAT CTT TTT TAT 
GGT TAT ACC AGT AAT AAT TGG TGG ATT TGG AAA TTG ATT AGT ACC TTT AAT GAT TGG TGC ACC AGA TAT AGC TTT TCC 
ACG AAT AAA TAA CAT AAG CTT CTG ATT ATT ACC ACC TGC ATT ACT TCT GCT TCT AGC CTC TGC TGG TGT TGA AGC AGG 
AGC CGG AAC TGG TTG AAC AGT TTA TCC CCC CCT TGC AGG AAA TAT AGC CCA TGC CGG AGC ATC TGT AGA CTT AGC TAT 
TTT TTC ACT CCA TTT AGC TGG TAT TTC CTC AAT TTT AGC CTC TGT TAA TTT TAT TAC TAC TAT TAT TAA TAT AAA ACC 
ACC AGC CAT TTC TCA ATA CCA AAC ACC ATT ATT TGT TTG ATC AAT TCT TGT AAC TAC TAT TCT TCT CCT TCT TGC CCT 
CCC TGT ACT CGC AGC TGC AAT TAC AAT GTT ACT CAC TGA CCG TAA TTT AAA TAC AAC ATT TTT TGA CCC CTC TGG AGG 
GGG AGA CCC TAT TTT ATA TCA ACA TTT A
>Etmopterus_fusus            
-CT ATA CTT AAT CTT TGG TGC ATG AGC AGG TAT AGT GGG CAC AGC CTT AAG CTT ACT TAT TCG AGC AGA ACT AAG CCA 
ACC GGG AAC CCT TCT TGG GGA CGA TCA GAT CTA CAA TGT TAT CGT AAC CGC CCA TGC ATT CGT AAT AAT CTT CTT CAT 
AGT TAT ACC AGT AAT AAT TGG TGG ATT TGG GAA TTG ATT AGT ACC TTT AAT AAT TGG TGC ACC TGA TAT AGC TTT TCC 
ACG AAT AAA TAA CAT AAG CTT CTG ATT ATT ACC CCC CGC CCT GCT TCT GCT TTT AGC CTC TGC CGG TGT TGA AGC AGG 
AGC AGG AAC TGG CTG AAC AGT TTA CCC CCC CCT TGC AGG AAA CAT AGC TCA TGC CGG GGC ATC TGT AGA CTT AGC CAT 
TTT TTC ACT TCA CTT AGC TGG CAT TTC CTC AAT TCT AGC TTC TGT CAA TTT TAT TAC AAC CAT TAT TAA TAT AAA ACC 
ACC TGC TAT TTC TCA ATA TCA AAC ACC CCT ATT CGT TTG ATC AAT TCT TGT AAC TAC TGT CCT CCT CCT CCT CGC CCT 
TCC TGT ACT AGC AGC TGC AAT TAC AAT ATT ACT CAC AGA CCG TAA TTT AAA TAC AAC ATT CTT TGA TCC TTC CGG AGG 
AGG AGA TCC TAT CTT ATA TCA ACA CTT A
>Etmopterus_gracilispinis    
CCT ATA CTT AAT CTT TGG TGC ATG AGC AGG AAT AGT GGG CAC AGC CCT AAG CTT ACT TAT TCG AGC AGA ATT AAG CCA 
ACC TGG GAC TCT TCT GGG TGA TGA CCA GAT CTA TAA TGT AAT TGT AAC TGC CCA TGC ATT TGT AAT AAT TTT TTT TAT 
AGT AAT ACC AGT AAT AAT CGG CGG ATT TGG AAA CTG ACT AGT ACC TTT AAT AAT TGG CGC ACC AGA TAT AGC TTT TCC 
ACG AAT AAA TAA CAT AAG CTT CTG ATT ATT ACC TCC AGC ACT ACT TCT ACT CTT AGC CTC CGC TGG AGT TGA AGC AGG 
AGC TGG AAC TGG TTG AAC AGT TTA TCC ACC CCT TGC GGG AAA TAT AGC CCA TGC CGG AGC ATC CGT AGA CTT AGC CAT 
TTT TTC ACT TCA TTT AGC TGG CAT CTC CTC AAT TTT GGC CTC TGT AAA CTT TAT TAC AAC CAT TAT TAA TAT AAA ACC 
ACC AGC TAT TTC TCA ATA CCA AAC ACC ACT ATT TGT TTG ATC AAT TCT TGT AAC TAC TAT TCT ACT CCT CCT TGC CCT 
TCC CGT ACT TGC AGC TGC AAT TAC AAT ATT ACT TAC TGA CCG TAA TTT AAA CAC AAC ATT CTT TGA TCC TTC AGG GGG 
TGG AGA TCC AAT CCT ATA TCA ACA TCT A
>Etmopterus_granulosus       
-CT ATA CTT AAT CTT TGG TGC ATG AGC AGG AAT AGT GGG CAC AGC CTT AAG CTT GCT TAT TCG AGC TGA GCT GAG TCA 
GCC GGG AAC TCT TCT GGG AGA CGA TCA GAT CTA TAA TGT TAT TGT AAC TGC CCA TGC ATT TGT AAT AAT CTT TTT CAT 
AGT TAT ACC TGT AAT AAT CGG CGG GTT TGG AAA TTG ATT AGT ACC TTT AAT AAT CGG TGC ACC GGA TAT AGC TTT TCC 
ACG AAT AAA TAA TAT AAG CTT CTG ACT ATT ACC ACC AGC ACT ACT TCT ACT TTT AGC CTC TGC CGG TGT TGA AGC AGG 
AGC CGG AAC TGG CTG AAC AGT TTA TCC CCC CCT TGC AGG AAA TAT AGC CCA TGC CGG AGC ATC TGT GGA CTT GGC CAT 
TTT CTC TCT TCA CTT AGC TGG CAT CTC CTC AAT TTT AGC CTC CGT TAA TTT TAT TAC AAC CAT TAT TAA TAT GAA ACC 
CCC AGC TAT TTC TCA GTA CCA AAC ACC ACT ATT TGT TTG ATC AAT CCT TGT AAC TAC TGT TCT TCT CCT CCT TGC ACT 
CCC CGT ACT TGC AGC TGC AAT TAC AAT ACT ACT CAC TGA CCG TAA TTT AAA CAC AAC ATT TTT TGA CCC CTC CGG CGG 
AGG AGA CCC CAT TTT ATA CCA ACA CTT A
>Etmopterus_lucifer          
CCT ATA TTT AAT CTT TGG TGC ATG AGC AGG AAT AGT AGG TAC AGC CTT AAG CTT ATT AAT TCG AGC AGA ATT AAG CCA 
ACC AGG AAC TCT TCT AGG AGA TGA TCA AAT CTA CAA TGT TAT TGT AAC TGC CCA TGC ATT TGT AAT AAT CTT TTT TAT 
GGT TAT ACC AGT AAT AAT TGG TGG ATT TGG AAA TTG ATT AGT ACC TTT AAT AAT TGG TGC ACC AGA TAT AGC CTT CCC 
ACG AAT AAA TAA CAT AAG TTT CTG ATT ATT ACC ACC TGC ATT ACT TCT GCT TTT AGC CTC TGC TGG TGT TGA AGC AGG 
AGC CGG AAC TGG TTG AAC AGT TTA TCC ACC CCT TGC AGG AAA TAT AGC CCA TGC CGG AGC ATC TGT AGA CTT AGC TAT 
TTT TTC ACT CCA TTT GGC TGG TAT TTC CTC AAT TTT AGC CTC TGT TAA TTT TAT TAC TAC TAT TAT TAA TAT AAA ACC 
ACC AGC TAT TTC TCA ATA CCA GAC ACC ATT ATT TGT CTG ATC AAT TCT TGT AAC TAC TGT TCT CCT CCT TCT TGC TCT 
CCC TGT ACT CGC AGC TGC AAT TAC AAT GTT ACT TAC TGA CCG TAA TTT AAA TAC AAC ATT TTT TGA TCC CTC TGG AGG 
GGG AGA CCC TAT TTT GTA TCA ACA TTT A
>Etmopterus_molleri          
-CT TTA TTT AAT TTT TGG TGC ATG AGC AGG AAT AGT AGG TAC AGC CTT AAG CTT ACT TAT TCG AGC AGA ACT AAG TCA 
ACC GGG GAC TCT TCT GGG GGA CGA TCA AAT CTA TAA TGT AAT TGT AAC TGC CCA TGC ATT TGT AAT AAT TTT CTT TAT 
AGT TAT ACC AGT AAT AAT TGG TGG ATT TGG AAA TTG ATT AGT ACC TTT AAT GAT TGG TGC ACC AGA TAT AGC TTT TCC 
ACG GAT AAA TAA TAT AAG CTT CTG ATT ATT ACC ACC TGC ATT ACT TCT ACT TCT AGC CTC CGC TGG TGT TGA AGC AGG 
GGC CGG AAC TGG TTG AAC AGT TTA TCC CCC ACT AGC AGG AAA TAT AGC CCA TGC TGG AGC ATC TGT AGA TTT AGC CAT 
TTT TTC ACT TCA TTT GGC TGG TAT TTC CTC AAT TTT AGC CTC TGT TAA TTT TAT TAC AAC TAT TAT TAA TAT AAA ACC 
ACC AGC CAT TTC TCA ATA CCA AAC ACC ATT ATT TGT TTG ATC AAT TCT TGT AAC TAC TGT TCT CCT CCT CCT TGC TCT 
CCC TGT GCT CGC AGC TGC AAT TAC AAT ATT ACT TAC TGA TCG TAA TTT AAA TAC AAC ATT TTT TGA TCC TTC CGG TGG 
GGG GGA TCC CAT TTT GTA TCA GCA CCT A
>Etmopterus_polli            
-CT ATA CTT AAT CTT TGG TGC ATG AGC AGG GAT AGT GGG CAC AGC CCT GAG CTT ACT TAT TCG AGC AGA ATT AAG TCA 
ACC TGG AAC CCT TCT AGG TGA TGA CCA AAT TTA CAA TGT AAT TGT AAC TGC CCA TGC ATT TGT AAT AAT TTT TTT CAT 
GGT AAT ACC AGT AAT AAT TGG TGG ATT TGG AAA CTG ATT AGT ACC TTT AAT AAT TGG TGC ACC AGA TAT GGC CTT CCC 
ACG AAT AAA TAA CAT AAG CTT CTG ATT ATT ACC CCC AGC ATT ACT TCT GCT TCT AGC CTC TGC TGG AGT TGA AGC AGG 
GGC CGG AAC TGG TTG AAC AGT CTA TCC ACC CCT TGC AGG AAA TAT AGC CCA TGC CGG AGC ATC TGT GGA CTT GGC CAT 
TTT TTC ACT GCA TTT AGC AGG TAT CTC CTC AAT CTT AGC CTC TGT TAA CTT TAT TAC AAC TAT TAT TAA TAT AAA ACC 
CCC AGC TAT CTC TCA GTA CCA AAC ACC ATT ATT TGT TTG ATC AAT TCT TGT AAC TAC TAT TTT ACT TCT CCT TGC CCT 
TCC CGT ACT TGC AGC TGC AAT CAC AAT ATT ACT TAC AGA CCG CAA TTT AAA CAC AAC ATT CTT TGA TCC ATC AGG TGG 
AGG GGA CCC TAT CTT ATA TCA ACA TTT A
>Etmopterus_princeps         
CCT ATA CTT AAT CTT TGG TGC ATG AGC AGC AAT AGT GGG CAC AGC CTT AAG CTT GCT TAT TCG TGC TGA GCT GAG TCA 
GCC GGG AAC TCT TCT GGG GGA CGA TCA GAT CTA TAA TGT TAT TGT AAC TGC CCA TGC ATT TGT AAT AAT CTT TTT CAT 
AGT TAT ACC AGT AAT AAT TGG TGG GTT TGG AAA TTG ATT AGT ACC TTT AAT AAT CGG TGC GCC GGA TAT AGC TTT TCC 
ACG AAT AAA TAA TAT AAG CTT CTG ACT TCT ACC ACC AGC ACT ACT TCT GCT TTT AGC CTC TGC CGG TGT TGA AGC AGG 
AGC CGG AAC TGG CTG AAC AGT TTA CCC CCC CCT TGC AGG AAA TAT AGC CCA TGC CGG GGC GTC CGT AGA CTT GGC CAT 
TTT CTC ACT TCA CTT AGC TGG CAT CTC CTC AAT CTT AGC CTC CGT TAA TTT TAT TAC AAC CAT TAT TAA TAT AAA ACC 
CCC AGC TAT TTC TCA ATA CCA AAC ACC ACT ATT TGT TTG ATC AAT CCT TGT GAC TAC TGT TCT TCT CCT CCT TGC CCT 
ACC CGT ACT TGC AGC TGC AAT TAC AAT ACT ACT TAC TGA CCG TAA TTT AAA CAC AAC ATT TTT TGA CCC TTC CGG TGG 
GGG AGA CCC CAT TTT ATA TCA ACA CTT A
>Etmopterus_pseudosqualiolus 
-CT ATA CTT GAT CTT TGG TGC ATG AGC AGG AAT AGT AGG CAC AGC CTT AAG TTT ACT TAT TCG AGC AGA GCT AAG CCA 
ACC AGG AAC TCT TCT TGG GGA TGA CCA AAT CTA CAA TGT TAT TGT GAC CGC CCA TGC ATT CGT AAT AAT CTT TTT TAT 
AGT TAT GCC AGT AAT AAT TGG TGG GTT TGG AAA TTG ATT AGT ACC TTT AAT AAT TGG TGC ACC AGA TAT AGC TTT TCC 
ACG AAT AAA TAA CAT AAG CTT TTG ATT ACT GCC ACC CGC CCT GCT TCT ACT TTT AGC CTC TGC CGG GGT TGA AGC AGG 
AGC CGG GAC TGG TTG AAC AGT TTA TCC ACC CCT TGC GGG AAA TAT AGC TCA TGC CGG AGC ATC TGT AGA CTT AGC CAT 
TTT TTC GCT TCA CTT AGC TGG CAT TTC CTC AAT TTT AGC CTC TGT TAA TTT TAT CAC AAC CAT CAT TAA TAT AAA ACC 
ACC CGC CAT TTC TCA ATA CCA GAC ACC ACT ATT TGT CTG ATC AAT TCT TGT AAC TAC TGT CCT TCT CCT ACT CGC CCT 
TCC CGT GCT AGC AGC TGC AAT TAC AAT ATT ACT TAC AGA CCG TAA TTT GAA CAC AAC ATT TTT TGA CCC TTC TGG TGG 
AGG AGA CCC TAT TTT GTA TCA ACA TTT A
>Etmopterus_pusillus         
CCT ATA CTT AAT CTT TGG TGC ATG AGC AGG CAT AGT AGG CAC AGC CTT AAG CTT ACT TAT TCG AGC AGA GCT AAG CCA 
ACC GGG AAC CCT TCT GGG GGA TGA TCA AAT CTA CAA TGT TAT TGT AAC CGC CCA TGC ATT CGT AAT AAT CTT TTT TAT 
AGT AAT GCC AGT AAT AAT CGG CGG ATT TGG GAA CTG ATT AGT ACC TTT AAT AAT TGG TGC ACC AGA TAT GGC TTT TCC 
ACG AAT AAA TAA CAT AAG CTT TTG GCT ACT ACC ACC CGC CCT CCT TCT ACT TTT AGC CTC CGC CGG AGT TGA AGC AGG 
GGC CGG GAC TGG TTG AAC AGT TTA CCC ACC CCT TGC AGG AAA TAT GGC CCA TGC CGG AGC ATC TGT GGA CTT AGC CAT 
TTT TTC ACT TCA CTT GGC TGG CAT CTC CTC AAT TTT AGC CTC TGT TAA TTT TAT TAC AAC CAT TAT TAA TAT AAA ACC 
ACC TGC CAT CTC TCA ATA TCA AAC ACC ACT ATT TGT CTG ATC AAT TCT TGT AAC TAC TGT TCT CCT CCT CCT TGC TCT 
TCC TGT ACT TGC AGC TGC AAT TAC AAT ACT GCT TAC AGA CCG TAA TTT AAA CAC AAC ATT CTT TGA CCC TTC TGG TGG 
AGG CGA TCC TAT TTT ATA TCA ACA TCT A
>Etmopterus_schultzi         
-CT ATA CTT AAT CTT TGG TGC ATG AGC AGG AAT AGT GGG TAC AGC CCT AAG CTT ACT TAT TCG AGC AGA ATT AAG CCA 
ACC CGG AAC TCT TCT GGG TGA CGA TCA GAT CTA CAA TGT AAT TGT TAC TGC CCA TGC ATT TGT AAT AAT TTT TTT TAT 
AGT TAT ACC GGT AAT AAT TGG CGG TTT TGG AAA CTG ATT AGT ACC TTT AAT AAT TGG TGC TCC AGA TAT GGC TTT TCC 
ACG GAT AAA TAA TAT AAG CTT CTG ATT GCT GCC TCC AGC ACT ACT TCT GCT CTT GGC CTC TGC CGG AGT TGA AGC AGG 
AGC CGG AAC TGG TTG AAC AGT TTA CCC GCC CCT TGC AGG AAA TAT AGC CCA TGC CGG AGC ATC TGT AGA CTT GGC CAT 
TTT CTC ACT TCA TTT AGC TGG CAT CTC CTC AAT TTT AGC CTC TGT TAA CTT TAT TAC AAC CAT TAT TAA TAT GAA ACC 
ACC AGC TAT TTC TCA ATA CCA AAC ACC ACT ATT TGT TTG ATC AAT TCT TGT AAC TAC TGT TCT CCT CCT CCT TGC CCT 
CCC TGT ACT TGC AGC TGC AAT TAC AAT ATT ACT CAC TGA CCG TAA CTT AAA TAC AAC ATT CTT TGA CCC TTC CGG CGG 
AGG AGA TCC CAT CTT ATA CCA ACA TCT A
>Etmopterus_sentosus         
-CT TTA TTT AAT CTT TGG TGC ATG AGC AGG AAT AGT AGG AAC AGC CTT AAG CTT ACT TAT TCG AGC AGA ACT AAG TCA 
ACC AGG AAC TCT TCT GGG GGA CGA TCA GAT CTA CAA TGT TAT TGT AAC CGC CCA TGC ATT CGT AAT AAT CTT TTT TAT 
AGT TAT GCC AGT AAT AAT TGG TGG ATT TGG AAA TTG ATT AGT ACC TTT AAT AAT TGG TGC ACC AGA TAT AGC TTT TCC 
ACG AAT AAA TAA CAT AAG CTT CTG ACT GTT ACC GCC CGC CCT ACT TCT CCT TCT AGC CTC CGC TGG AGT TGA AGC AGG 
AGC CGG AAC TGG TTG AAC AGT TTA CCC ACC CCT TGC AGG AAA TAT AGC TCA TGC CGG AGC ATC CGT AGA CTT AGC CAT 
TTT TTC ACT TCA CTT AGC TGG TAT TTC CTC AAT CCT GGC CTC TGT TAA TTT TAT TAC AAC AAT TAT TAA TAT AAA ACC 
ACC TGC TAT TTC TCA ATA CCA GAC ACC ATT GTT TGT GTG ATC AAT TCT TGT AAC TAC CGT TCT TCT CCT CCT TGC CCT 
CCC TGT GCT TGC AGC TGC AAT CAC AAT ATT ACT TAC AGA CCG TAA TTT AAA CAC AAC ATT TTT TGA TCC TTC TGG GGG 
AGG AGA CCC AAT TTT ATA CCA ACA TTT A
>Etmopterus_spinax           
CCT ATA CTT AAT CTT TGG TGC ATG AGC AGC AAT AGT GGG CAC AGC CTT AAG CTT GCT TAT TCG AGC TGA ACT GAG TCA 
GCC GGG AAC TCT TCT GGG GGA CGA TCA GAT TTA TAA TGT TAT TGT AAC TGC CCA TGC ATT TGT AAT AAT CTT TTT CAT 
AGT TAT ACC AGT AAT AAT CGG TGG ATT TGG AAA TTG ATT AGT ACC TTT AAT AAT CGG TGC ACC GGA TAT AGC TTT TCC 
ACG AAT AAA TAA TAT AAG CTT CTG ACT ACT ACC ACC AGC ACT ACT TCT GCT TTT AGC CTC TGC CGG TGT TGA AGC AGG 
AGC CGG AAC TGG CTG AAC AGT TTA CCC CCC CCT TGC AGG AAA TAT AGC CCA TGC CGG GGC ATC CGT AGA CTT GGC CAT 
TTT CTC GCT TCA CTT AGC TGG CAT CTC CTC AAT TTT AGC CTC CGT CAA TTT TAT TAC AAC CAT TAT TAA TAT AAA ACC 
CCC AGC TAT TTC TCA ATA CCA AAC ACC ACT ATT TGT TTG ATC AAT CCT TGT AAC TAC TGT CCT TCT CCT CCT TGC CCT 
CCC CGT ACT TGC AGC TGC AAT TAC AAT ACT ACT TAC TGA CCG TAA TTT AAA CAC AAC ATT TTT TGA CCC TTC CGG TGG 
GGG GGA CCC CAT TTT ATA TCA ACA CTT A
>Etmopterus_unicolor         
CCT ATA CTT AAT CTT TGG TGC ATG AGC AGG AAT AGT GGG CAC AGC CTT AAG CTT GCT TAT TCG AGC TGA ACT GAG TCA 
GCC TGG AAC TCT TCT GGG GGA CGA TCA GAT CTA CAA TGT TAT TGT AAC TGC CCA TGC ATT TGT AAT AAT CTT TTT CAT 
AGT TAT ACC GGT AAT AAT CGG TGG GTT TGG AAA TTG ATT AGT GCC TTT AAT AAT CGG TGC ACC GGA TAT AGC TTT TCC 
ACG AAT AAA TAA TAT AAG CTT CTG ACT GCT ACC ACC AGC ACT ACT TCT GCT TTT AGC CTC TGC CGG TGT TGA AGC AGG 
AGC CGG AAC TGG CTG AAC AGT TTA CCC CCC TCT TGC AGG AAA TAT AGC CCA TGC CGG GGC ATC CGT AGA CTT GGC CAT 
TTT CTC GCT TCA CTT AGC TGG TAT CTC ATC AAT TTT AGC CTC CGT TAA TTT TAT TAC AAC CAT TAT TAA TAT AAA ACC 
CCC AGC TAT TTC TCA ATA TCA AAC ACC ACT ATT TGT TTG ATC AAT CCT TGT AAC TAC TGT TCT TCT CCT CCT TGC CCT 
CCC CGT ACT TGC AGC TGC AAT TAC GAT ACT ACT TAC TGA CCG TAA TTT AAA CAC AAC ATT TTT TGA CCC TTC CGG TGG 
GGG AGA CCC CAT TTT ATA TCA --- --- -
>Etmopterus_virens           
-CT ATA CTT AAT CTT TGG TGC ATG AGC AGG CAT AGT AGG CAC AGC CTT AAG CTT ACT TAT TCG AGC AGA GCT AAG CCA 
ACC GGG AAC CCT TCT GGG GGA TGA TCA AAT CTA CAA TGT TAT TGT AAC CGC CCA TGC ATT CGT AAT AAT CTT TTT TAT 
AGT AAT GCC AGT AAT AAT CGG CGG ATT TGG GAA CTG ATT AGT ACC TTT AAT AAT TGG TGC ACC AGA TAT GGC TTT TCC 
ACG AAT AAA TAA CAT AAG CTT TTG GCT ACT ACC ACC CGC CCT CCT TCT ACT TTT AGC CTC CGC CGG AGT TGA AGC AGG 
GGC CGG GAC TGG TTG AAC AGT TTA CCC ACC CCT TGC AGG AAA TAT GGC CCA TGC CGG AGC ATC TGT GGA CTT AGC CAT 
TTT TTC ACT TCA CTT GGC TGG CAT CTC CTC AAT TTT AGC CTC TGT TAA TTT TAT TAC AAC CAT TAT TAA TAT AAA ACC 
ACC TGC TAT CTC TCA ATA TCA AAC ACC ACT ATT TGT CTG ATC AAT TCT TGT AAC TAC TGT TCT CCT CCT CCT TGC TCT 
TCC TGT ACT TGC AGC TGC AAT TAC AAT ACT GCT CAC AGA CCG TAA TTT AAA CAC AAC ATT CTT TGA CCC TTC TGG TGG 
AGG CGA TCC TAT TTT ATA TCA ACA TCT A
>Euprotomicrus_bispinatus    
--- --- --- --- -TT TGG TGC ATG GGC AGG AAT AAT AGG CAC AGC CCT TAG CCT ACT AAT TCG AGC TGA ATT AAG TCA 
GCC AGG ATC CCT TCT TGG TGA TGA TCA AAT CTA CAA TGT AAT TGT GAC TGC TCA CGC TTT CGT AAT AAT CTT TTT TAT 
AGT TAT ACC TGT AAT AAT TGG TGG GTT TGG AAA TTG ACT AGT GCC TTT AAT AAT TGG CGC ACC AGA TAT AGC CTT CCC 
ACG AAT AAA TAA CAT AAG CTT TTG ATT ACT ACC CCC ATC GCT CCT TCT ACT CTT AGC CTC CGC CGG CGT AGA AGC AGG 
AGC CGG AAC TGG TTG AAC GGT CTA CCC ACC ACT CGC CAG TAA TAT AGC CCA CGC GGG GGC ATC TGT AGA CTT AGC AAT 
TTT TTC ACT CCA TCT AGC TGG TAT CTC CTC AAT TCT AGC CTC TAT TAA CTT TAT CAC AAC CAT CAT CAA CAT GAA ACC 
ACC CGC CAT TTC TCA ATA CCA AAC ACC ACT TTT TGT TTG ATC CAT CTT AGT AAC AAC TGT CCT GCT TCT CCT GGC CCT 
CCC AGT CCT TGC AGC TGC AAT TAC AAT ACT GCT AAC TGA CCG TAA TTT AAA TAC AAC ATT TTT TGA CCC GTC AGG GGG 
AGG AGA CCC CAT CCT ATA TCA ACA CTT A
>Eusphyra_blochii            
CCT TTA CTT GAT TTT TGG TGC ATG AGC AGG AAT AGT TGG TAC TGC CCT AAG TCT TTT AAT TCG AGC TGA ACT TGG ACA 
ACC AGG ATC TCT CTT AGG AGA TGA TCA GAT TTA TAA TGT AAT TGT AAC CGC TCA CGC TTT CGT AAT AAT CTT TTT CAT 
GGT TAT ACC AAT TAT AAT TGG TGG TTT TGG GAA TTG GCT AGT TCC TCT AAT AAT TGG CGC ACC AGA CAT AGC CTT CCC 
ACG AAT AAA TAA CAT AAG CTT TTG GCT TCT TCC ACC ATC ATT TCT TCT TCT CCT AGC TTC TGC TGG AGT AGA AGC TGG 
GGC AGG TAC TGG TTG AAC AGT TTA CCC CCC ATT AGC TAG CAA CTT AGC CCA TGC CGG ACC ATC CGT TGA CCT AGC TAT 
CTT CTC TCT TCA CTT AGC TGG TGT CTC ATC AAT CTT AGC CTC AAT TAA TTT TAT CAC AAC TAT TAT CAA CAT AAA ACC 
CCC AGC TAT CTC CCA ATA TCA AAC ACC CTT ATT TGT TTG ATC TAT CCT TGT AAC TAC TAT TCT ACT TCT CCT TTC ACT 
TCC AGT TCT TGC AGC AGG AAT TAC AAT ATT ACT TAC AGA CCG CAA CCT TAA TAC TAC ATT CTT TGA TCC TGC AGG AGG 
AGG AGA TCC AAT CCT TTA TCA ACA TTT A
>Figaro_boardmani            
CCT CTA CCT AAT TTT TGG TGC ATG AGC AGG AAT AGT TGG AAT AGC CTT AAG TTT ACT AAT TCG CGC TGA ACT GGG TCA 
GCC TGG TTC TCT TTT AGG AGA TGA TCA GAT TTA CAA TGT GGT CGT AAC TGC CCA TGC CTT TGT AAT AAT CTT TTT TAT 
AGT CAT ACC AGT CAT GAT TGG TGG CTT TGG AAA CTG ACT TGT TCC TTT AAT AAT TGG TGC ACC AGA CAT AGC CTT TCC 
CCG AAT AAA TAA CAT AAG CTT CTG ACT CCT ACC CCC TTC ATT TTT ACT TCT CTT AGC TTC CGC AGG AGT AGA AGC TGG 
GGC AGG AAC CGG ATG AAC TGT CTA CCC CCC CTT AGC AGG AAA TTT AGC ACA CGC TGG GCC CTC TGT TGA CCT AGC TAT 
TTT TTC CCT TCA TTT AGC CGG TAT TTC ATC AAT TTT AGC CTC AAT TAA TTT TAT TAC AAC CAT TAT TAA TAT AAA ACC 
CCC AGC CAT CTC TCA ATA TCA AAC ACC ATT ATT TGT TTG ATC AAT TCT TAT TAC TAC TGT TCT TCT TCT TCT TGC CCT 
CCC CGT TCT TGC AGC AGG AAT TAC AAT ATT ACT CAC AGA CCG TAA CCT TAA TAC TAC ATT CTT TGA CCC AGC AGG TGG 
AGG GGA CCC GAT CCT TTA TCA ACA TTT A
>Furgaleus_macki             
CCT ATA CCT GAT TTT TGG TGC ATG AGC AGG CAT AGT TGG GAC AGC CCT AAG CCT TCT AAT TCG AGC CGA ACT AGG ACA 
GCC AGG ATC GCT TTT AGG GGA TGA TCA AAT TTA CAA TGT GAT CGT AAC CGC CCA TGC TTT CGT AAT AAT CTT TTT TAT 
GGT TAT ACC TAT CAT GAT TGG TGG TTT TGG GAA TTG ACT GGT CCC CTT AAT AAT TGG TGC ACC AGA TAT GGC TTT CCC 
ACG AAT AAA CAA CAT AAG CTT CTG ACT CCT TCC ACC ATC GTT TCT TCT TCT CCT CGC TTC TGC CGG AGT AGA AGC TGG 
AGC AGG TAC AGG TTG AAC AGT CTA CCC CCC ACT AGC AAG CAA TTT GGC CCA TGC TGG CCC ATC TGT TGA TCT AGC CAT 
TTT TTC CCT CCA TTT AGC CGG TAT TTC ATC AAT TTT AGC CTC AAT TAA TTT TAT TAC AAC CAT CAT CAA CAT AAA ACC 
ACC AGC CAT CTC CCA GTA TCA AAC ACC ATT ATT TGT CTG ATC TAT TCT TGT AAC TAC TAT CCT ACT TCT ACT TGC CCT 
TCC AGT TCT TGC AGC TGG AAT TAC AAT ATT ACT TAC AGA CCG CAA CCT TAA TAC CAC ATT CTT TGA CCC TGC AGG TGG 
AGG AGA TCC TAT CCT TTA CCA ACA CTT A
>Galeocerdo_cuvier           
-CT TTA TCT TAT TTT TGG TGC ATG AGC AGG TAT AGT TGG AAC AGC TCT AAG TCT TCT AAT TCG AGC TGA ACT CGG ACA 
ACC AGG ATC ACT CTT AGG GGA CGA TCA AAT CTA TAA TGT AAT CGT AAC TGC CCA TGC TTT CGT AAT AAT CTT TTT TAT 
AGT TAT ACC AAT CAT AAT TGG TGG CTT CGG AAA TTG ACT AGT TCC GTT AAT AAT TGG TGC ACC AGA TAT AGC TTT CCC 
ACG AAT AAA TAA CAT AAG CTT CTG ACT TCT TCC ACC ATC ATT TCT TCT TCT ACT AGC CTC TGC TGG AGT AGA GGC TGG 
AGC AGG TAC TGG TTG AAC AGT TTA TCC TCC ATT AGC TAG TAA CCT AGC TCA TGC TGG ACC ATC TGT TGA TTT AGC AAT 
TTT CTC TCT TCA CTT AGC TGG TGT TTC ATC AAT TTT AGC CTC AAT TAA CTT TAT TAC AAC TAT CAT TAA TAT AAA ACC 
CCC AGC TAT CTC CCA ATA TCA AAC ACC ATT ATT TGT ATG ATC TAT TCT TGT TAC TAC TAT TCT CCT TCT TCT TTC ACT 
TCC AGT TCT TGC AGC AGG AAT TAC AAT ACT ACT TAC AGA CCG TAA CCT TAA TAC TAC ATT CTT TGA TCC AGC GGG TGG 
AGG AGA TCC AAT CCT TTA TCA GCA CTT A
>Galeus_atlanticus           
CCT CTA CTT GAT TTT TGG TGC ATG AGC AGG AAT AGT TGG AAT AGC TTT AAG TCT ACT AAT TCG CGC TGA ACT AGG TCA 
ACC CGG ATC TCT TTT AGG AGA TGA TCA GAT TTA TAA TGT GAT CGT TAC CGC CCA TGC CTT TGT AAT AAT CTT TTT TAT 
GGT TAT ACC AGT AAT GAT TGG TGG CTT TGG AAA TTG ACT TGT TCC TTT AAT AAT TGG TGC ACC AGA TAT AGC ATT CCC 
TCG AAT AAA TAA TAT AAG TTT CTG ACT TCT TCC TCC TTC ATT CTT ACT TCT CCT GGC CTC CGC AGG AGT AGA AGC TGG 
GGC AGG AAC CGG ATG AAC TGT CTA CCC CCC TTT AGC AGG TAA TTT AGC ACA TGC TGG CCC CTC TGT TGA TTT AGC CAT 
CTT CTC CCT TCA TTT GGC CGG TAT TTC ATC AAT TTT AGC CTC AAT TAA TTT TAT TAC AAC TAT TAT TAA TAT AAA ACC 
CCC AGC TAT TTC TCA ATA TCA AAC ACC ATT ATT TGT TTG ATC TAT TCT TAT TAC CAC CGT TCT TCT ACT CCT TGC TCT 
CCC TGT TCT TGC AGC CGG AAT TAC AAT ATT ATT AAC AGA CCG CAA CCT CAA CAC TAC ATT CTT TGA CCC CGC AGG TGG 
AGG GGA CCC AAT TCT CTA TCA ACA CTT A
>Galeus_melastomus           
CCT CTA CTT GAT TTT TGG TGC ATG AGC AGG AAT AGT TGG AAT AGC TTT AAG TCT ACT AAT TCG CGC TGA ACT AGG TCA 
ACC TGG ATC TCT TTT AGG AGA TGA TCA GAT TTA TAA TGT GAT CGT AAC CGC CCA TGC ATT TGT AAT AAT CTT TTT TAT 
GGT TAT ACC AGT AAT GAT TGG TGG CTT TGG AAA TTG ACT TGT TCC TTT AAT AAT TGG TGC ACC AGA TAT AGC ATT TCC 
TCG AAT AAA TAA CAT GAG TTT CTG GCT TCT CCC TCC TTC GTT CTT ACT TCT GCT GGC CTC CGC AGG AGT AGA AGC TGG 
GGC AGG AAC CGG ATG AAC TGT TTA TCC ACC TTT AGC AGG TAA TTT AGC ACA TGC TGG TCC CTC TGT TGA TTT AGC CAT 
CTT CTC CCT TCA TTT GGC CGG TAT CTC ATC AAT TTT AGC CTC AAT TAA TTT TAT TAC AAC TAT TAT TAA TAT AAA ACC 
CCC AGC TAT TTC TCA ATA TCA AAC ACC ATT ATT TGT TTG ATC TAT TCT TAT TAC CAC CGT TCT TCT ACT CCT TGC TCT 
CCC TGT TCT TGC AGC CGG AAT TAC AAT ATT ATT AAC AGA CCG CAA CCT CAA CAC TAC ATT CTT TGA TCC CGC AGG TGG 
AGG GGA CCC AAT TCT CTA TCA GCA CTT A
>Galeus_polli                
CCT CTA CTT GAT TTT TGG TGC ATG AGC AGG AAT AGT TGG AAT AGC TTT AAG TTT ACT AAT TCG CGC TGA ACT AGG TCA 
ACC CGG ATC TCT TTT AGG GGA TGA TCA GAT TTA TAA TGT GAT CGT AAC CGC CCA TGC CTT TGT AAT AAT CTT TTT TAT 
GGT TAT ACC TGT AAT AAT TGG TGG CTT TGG CAA TTG ACT TGT TCC TTT AAT AAT TGG TGC ACC AGA TAT AGC ATT CCC 
TCG AAT AAA TAA TAT AAG TTT CTG GCT TCT TCC TCC TTC GTT CTT ACT TCT CCT GGC CTC CGC AGG AGT AGA AGC TGG 
AGC AGG AAC CGG ATG AAC TGT ATA TCC TCC TTT AGC AGG TAA TTT AGC ACA TGC TGG CCC CTC TGT TGA TTT AGC CAT 
CTT TTC CCT TCA TTT GGC CGG TAT CTC ATC AAT TTT AGC CTC TAT TAA TTT TAT TAC AAC TAT TAT TAA TAT AAA ACC 
CCC AAC TAT TTC TCA ATA TCA AAC ACC ATT ATT TGT TTG ATC TAT TCT TAT CAC CAC TGT TCT TCT ACT CCT TGC TCT 
CCC TGT TCT TGC AGC CGG AAT TAC AAT ATT ATT AAC AGA CCG CAA CCT CAA CAC TAC ATT CTT TGA CCC CGC AGG GGG 
AGG GGA CCC AAT TCT CTA TCA ACA CTT A
>Glyphis_garricki            
CCT TTA TCT AAT TTT TGG TGC ATG AGC AGG TAT AGT TGG AAC AGC CCT GAG TCT TCT AAT CCG AGC TGA ACT CGG ACA 
ACC TGG ATC ACT TTT GGG GGA TGA TCA GAT TTA TAA TGT AAT CGT AAC TGC CCA CGC TTT TGT AAT AAT CTT TTT TAT 
AGT TAT ACC AAT TAT AAT TGG TGG TTT CGG AAA TTG ACT AGT CCC CTT AAT AAT TGG AGC ACC AGA CAT AGC CTT TCC 
ACG AAT AAA TAA TAT AAG TTT TTG ACT TCT TCC ACC ATC ATT CCT TCT TCT CCT TGC TTC TGC TGG AGT AGA AGC CGG 
AGC AGG TAC TGG TTG AAC AGT CTA CCC TCC ACT GGC TAG TAA TCT AGC CCA TGC TGG TCC ATC TGT TGA CTT AGC TAT 
TTT CTC TCT TCA CTT AGC CGG TGT TTC ATC AAT CTT AGC TTC AAT CAA CTT CAT CAC AAC TAT TAT TAA TAT AAA ACC 
ACC AGC CAT TTC TCA ATA TCA AAC ACC ATT ATT TGT TTG ATC TAT CCT TGT AAC CAC TAT TCT TCT CCT TCT TTC ACT 
TCC AGT TCT TGC AGC AGG AAT TAC AAT ATT ACT CAC AGA CCG TAA CCT CAA TAC TAC ATT CTT TGA CCC TGC AGG TGG 
AGG AGA CCC AAT CCT TTA TCA ACA TTT A
>Glyphis_glyphis             
CCT TTA CCT AAT TTT TGG TGC ATG AGC AGG TAT AGT TGG AAC AGC CCT GAG TCT TCT AAT CCG AGC TGA ACT CGG ACA 
ACC TGG ATC ACT TTT AGG GGA TGA TCA GAT TTA TAA TGT AAT CGT AAC TGC CCA CGC TTT TGT AAT AAT CTT TTT TAT 
AGT TAT ACC AAT TAT AAT TGG TGG TTT CGG AAA TTG ACT AGT CCC CTT AAT AAT TGG AGC ACC AGA CAT AGC CTT TCC 
ACG AAT AAA TAA TAT AAG TTT TTG ACT TCT TCC ACC ATC ATT CCT TCT TCT CCT TGC TTC TGC TGG AGT AGA AGC CGG 
AGC AGG TAC TGG TTG AAC AGT CTA CCC TCC ACT GGC TAG TAA TCT AGC TCA TGC TGG ACC ATC TGT TGA CTT AGC TAT 
TTT CTC TCT TCA CTT AGC TGG TGT TTC ATC AAT TTT AGC TTC AAT CAA CTT CAT CAC AAC TAT TAT TAA TAT AAA ACC 
ACC AGC CAT TTC TCA ATA TCA AAC ACC ATT ATT TGT TTG ATC CAT CCT TGT AAC CAC TAT TCT TCT TCT TCT TTC ACT 
TCC AGT TCT TGC AGC AGG AAT TAC AAT GTT ACT CAC AGA CCG TAA CCT TAA TAC TAC ATT CTT TGA CCC TGC AGG TGG 
AGG AGA CCC AAT CCT TTA TCA ACA TTT A
>Halaelurus_lineatus         
CCT CTA CTT GAT TTT TGG TGC ATG AGC AGG AAT AGT GGG AAT AGC CCT AAG CTT GTT AAT TCG AGC AGA ACT CGG TCA 
GCC CGG TTC ACT TTT GGG TGA TGA TCA GAT TTA TAA TGT AAT CGT AAC AGC CCA TGC CTT CGT AAT AAT TTT TTT CAT 
GGT TAT ACC AGT GAT AAT CGG GGG GTT CGG TAA TTG ACT TGT TCC ATT AAT AAT TGG CGC ACC AGA TAT GGC CTT CCC 
TCG AAT AAA TAA CAT AAG CTT CTG ACT TCT TCC TCC TTC TTT CTT ACT TCT CCT AGC CTC CGC AGG GGT TGA AGC TGG 
GGC TGG AAC AGG ATG AAC CGT TTA CCC GCC TTT AGC GGG TAA TAT AGC ACA CGC CGG GCC ATC TGT TGA TTT AGC CAT 
CTT TTC CCT TCA TTT GGC CGG TAT TTC TTC AAT TTT AGC CTC AAT TAA TTT TAT TAC AAC CAT TAT TAA CAT AAA ACC 
TCC AGC TAT TTC TCA ATA TCA AAC TCC ACT ATT TGT TTG ATC TAT TCT TAT TAC TAC TGT TCT CCT TCT TCT GGC CCT 
ACC GGT ACT AGC AGC GGG AAT TAC AAT ATT ATT AAC GGA CCG AAA TCT CAA CAC TAC ATT CTT TGA CCC GGC AGG CGG 
GGG GGA CCC AAT TCT TTA TCA ACA TTT A
>Halaelurus_natalensis       
CCT CTA CTT GAT TTT TGG TGC ATG AGC AGG AAT AGT GGG AAT AGC TCT AAG CTT GTT AAT TCG AGC AGA GCT TGG TCA 
ACC CGG TTC ACT TTT GGG TGA CGA TCA GAT TTA TAA TGT AAT CGT AAC AGC CCA TGC CTT CGT AAT AAT TTT TTT TAT 
GGT TAT ACC CGT AAT AAT CGG GGG GTT TGG TAA TTG ACT TGT TCC ATT AAT AAT TGG GGC ACC AGA CAT AGC TTT CCC 
CCG AAT AAA TAA TAT AAG CTT CTG ACT TCT ACC CCC CTC TTT CTT ACT TCT TTT AGC CTC CGC AGG AGT TGA AGC CGG 
GGC CGG AAC AGG ATG AAC CGT CTA TCC CCC TTT AGC GGG CAA CCT CGC ACA CGC TGG CCC ATC TGT TGA TTT AGC CAT 
CTT TTC CCT TCA TTT GGC CGG TAT TTC TTC AAT TTT AGC CTC AAT TAA TTT TAT TAC AAC CAT TAT TAA TAT AAA ACC 
TCC AGC TAT TTC TCA ATA TCA AAC CCC ACT ATT TGT TTG ATC TAT TCT TAT TAC TAC TGT TCT CCT ACT TCT GGC CCT 
GCC AGT ACT AGC AGC GGG AAT TAC AAT ATT GTT AAC GGA CCG TAA CCT CAA CAC TAC ATT CTT TGA CCC GGC GGG TGG 
AGG GGA CCC AAT TCT TTA CCA ACA TTT A
>Halaelurus_quagga           
--- --- --- -AT TTT TGG TGC ATG AGC AGG AAT AGT GGG AAT AGC TCT AAG CTT GTT AAT TCG AGC GGA ACT CGG ACA 
ACC CGG TTC ACT TTT GGG AGA TGA TCA GAT TTA TAA TGT GAT CGT AAC AGC CCA TGC CTT CGT AAT AAT TTT TTT CAT 
GGT TAT GCC TGT AAT AAT CGG AGG TTT TGG TAA TTG ACT TGT CCC ATT AAT GAT TGG TGC ACC AGA CAT AGC CTT TCC 
TCG AAT AAA TAA TAT AAG TTT CTG ACT TCT TCC ACC TTC TTT CTT ACT CCT CCT AGC TTC CGC AGG AGT TGA AGC AGG 
AGC CGG AAC AGG ATG AAC AGT TTA TCC ACC ATT AGC AGG TAA CTT AGC ACA TGC TGG CCC ATC TGT TGA TTT AGC TAT 
CTT CTC CCT TCA TTT AGC CGG TAT TTC TTC AAT TTT AGC CTC AAT TAA TTT TAT TAC AAC TAT TAT TAA TAT GAA ACC 
CCC AAC CAT TTC TCA ATA TCA AAC CCC ACT ATT TGT TTG ATC AAT TCT TAT TAC TAC CGT CCT CCT ACT TCT TGC CCT 
CCC AGT GCT AGC GGC CGG AAT CAC AAT ATT ATT AAC TGA CCG TAA TCT CAA TAC CAC ATT CTT TGA TCC CGC GGG CGG 
AGG GGA CCC AAT CCT CTA TCA GCA CCT G
>Haploblepharus_kistnasamyi  
CCT TTA CTT AAT TTT CGG TGC ATG AGC AGG AAT GGT GGG GAT AGC TTT AAG TTT GCT TAT TCG AGC AGA ACT TGG CCA 
ACC AGG CTC ACT CTT AGG AGA TGA TCA GAT TTA TAA TGT GAT CGT AAC AGC CCA TGC TTT CGT AAT AAT TTT TTT TAT 
GGT AAT GCC TGT TAT AAT CGG GGG GTT TGG TAA TTG ACT TAT TCC ACT AAT AAT TGG TGC CCC AGA TAT AGC CTT CCC 
TCG AAT AAA TAA TAT AAG TTT CTG ACT TCT TCC TCC CTC TTT CTT ACT TTT ACT AGC TTC CGC AGG GGT AGA GGC CGG 
GGC TGG AAC AGG ATG AAC TGT TTA CCC ACC GTT AGC GGG TAA TCT AGC ACA TGC TGG ACC ATC TGT TGA CTT AGC AAT 
TTT CTC CCT TCA TTT GGC CGG TAT TTC TTC AAT CTT GGC CTC AAT TAA CTT TAT TAC AAC TAT TAT TAA CAT GAA GCC 
CCC AGC CAT CTC TCA ATA TCA AAC ACC CCT ATT TGT ATG ATC TAT TCT TAT TAC CAC TGC TCT CCT ACT TAT AGC CCT 
CCC AGT CCT GGC AGC TGG AAT TAC AAT ATT ACT TAC TGA CCG CAA TCT TAA TAC CAC ATT CTT TGA TCC AGC GGG GGG 
AGG GGA CCC AAT TCT TTA TCA ACA CTT A
>Hemigaleus_australiensis    
CCT TTA TTT AAT TTT TGG TGC ATG AGC AGG AAT AGT TGG AAC GGC TTT AAG TCT TCT AAT CCG AGC TGA ACT AGG ACA 
ACC TGG GTC TCT CCT AGG GGA TGA TCA AAT TTA TAA TGT AAT TGT AAC CGC CCA TGC TTT TGT AAT AAT TTT CTT TAT 
AGT AAT ACC TGT CAT AAT TGG TGG TTT TGG AAA TTG ACT AAT TCC ATT AAT AAT TGG TGC ACC TGA TAT AGC CTT CCC 
ACG AAT AAA TAA CAT AAG CTT CTG ACT TCT TCC ACC ATC ATT TCT TCT TCT CCT CGC CTC CGC TGG GGT TGA AGC CGG 
AGC AGG TAC CGG TTG AAC AGT TTA CCC TCC ACT GGC AAG CAA CCT TGC TCA TGC CGG ACC ATC TGT TGA TTT AGC TAT 
CTT CTC CCT CCA TTT AGC TGG TAT TTC ATC AAT TTT AGC CTC AAT CAA CTT CAT CAC AAC TAT TAT TAA TAT AAA ACC 
CCC AGC CAT TTC TCA ATA TCA AAC ACC ACT ATT TGT TTG ATC TAT CCT TGT AAC TAC TAT TCT TCT CCT CCT TTC CCT 
CCC AGT TCT TGC AGC AGG AAT TAC AAT ATT ACT TAC AGA CCG CAA CCT TAA TAC TAC ATT CTT TGA TCC TGC AGG TGG 
AGG AGA CCC AAT CCT TTA CCA ACA CCT A
>Hemigaleus_microstoma       
-CT TTA TTT AAT TTT TGG TGC ATG AGC AGG AAT AGT TGG GAC AGC TTT AAG TCT TCT AAT CCG AGC TGA ACT AGG ACA 
ACC AGG ATC CCT TCT AGG AGA TGA TCA AAT TTA TAA TGT AAT TGT AAC CGC CCA TGC TTT CGT AAT AAT CTT CTT TAT 
AGT AAT ACC AGT CAT AAT TGG TGG TTT TGG AAA CTG ACT AAT TCC ATT AAT AAT TGG TGC ACC TGA TAT AGC CTT CCC 
ACG AAT AAA TAA CAT AAG CTT CTG ACT TCT CCC ACC ATC ATT TCT CCT TCT CCT CGC CTC CGC CGG GGT TGA AGC CGG 
AGC AGG TAC TGG CTG AAC AGT TTA CCC CCC ATT AGC AAG CAA CCT TGC TCA TGC CGG ACC ATC TGT TGA TTT AGC TAT 
CTT CTC CCT CCA TCT AGC TGG TAT TTC ATC AAT TTT AGC CTC AAT CAA CTT CAT CAC AAC TAT TAT TAA TAT AAA ACC 
CCC AGC CAT TTC TCA ATA TCA AAC ACC ATT ATT TGT TTG ATC CAT CCT TGT AAC TAC TAT TCT CCT TCT CCT CTC CCT 
CCC AGT TCT TGC AGC AGG AAT TAC TAT ATT ACT TAC AGA CCG CAA CCT TAA TAC CAC ATT CTT TGA TCC TGC AGG TGG 
AGG AGA CCC AAT CCT TTA CCA ACA TCT A
>Hemitriakis_falcata         
CCT CTA CCT AAT TTT TGG TGC ATG AGC AGG CAT AGT TGG AAC AGC CCT AAG CCT TCT AAT TCG AGC CGA ACT AGG ACA 
GCC AGG ATC ACT TTT AGG AGA TGA CCA AAT TTA CAA CGT GAT CGT AAC CGC CCA TGC TTT CGT AAT AAT CTT CTT TAT 
AGT TAT GCC TAT CAT GAT TGG TGG TTT TGG AAA TTG ACT GGT CCC CTT AAT AAT TGG TGC ACC AGA TAT AGC TTT CCC 
ACG AAT AAA TAA CAT AAG CTT CTG ACT TCT TCC ACC ATC GTT TCT TCT TCT ACT CGC TTC TGC CGG AGT AGA AGC GGG 
GGC TGG AAC AGG TTG AAC AGT TTA CCC CCC ACT AGC AAG CAA TTT AGC CCA TGC TGG ACC ATC TGT TGA CCT AGC AAT 
CTT TTC CCT CCA TTT AGC CGG TAT TTC ATC AAT CTT AGC CTC AAT CAA TTT TAT TAC AAC CAT TAT TAA CAT AAA ACC 
ACC AGC CAT CTC CCA GTA TCA AAC ACC ATT ATT TGT CTG ATC TAT TCT TGT AAC TAC TAT TCT ACT TCT CCT CGC CCT 
TCC AGT TCT TGC AGC AGG AAT TAC AAT ACT ACT TAC AGA CCG TAA CCT TAA TAC TAC ATT TTT TGA CCC TGC AGG TGG 
GGG AGA CCC TAT CCT TTA CCA ACA --- -
>Heptranchias_perlo          
-CT CTA TTT AAT TTT TGG TGC CTG AGC AGG AAT AGT GGG TAC AGC CCT AAG TCT ACT TAT TCG AAC GGA ATT AAG TCA 
ACC CGG AAC ACT TTT AGG GGA TGA TCA GAT TTA TAA TGT AAT CGT TAC TGC CCA CGC TTT CGT AAT AAT CTT CTT CAT 
GGT AAT ACC CGT AAT AAT TGG TGG ATT CGG AAA TTG ACT AGT ACC CTT AAT AAT TGG TGC TCC AGA TAT AGC TTT TCC 
ACG AAT AAA TAA TAT AAG CTT CTG ATT ATT ACC ACC TTC ATT CCT ACT CCT TTT AGC CTC AGC TGG TGT AGA AGC AGG 
TGC CGG TAC CGG TTG AAC AGT TTA TCC CCC ACT TGC AAG CAA TCT CGC TCA TGC AGG AGC ATC CGT AGA CTT AAC TAT 
TTT TTC ATT ACA TCT AGC TGG TAT TTC CTC AAT TTT AGC ATC AAT TAA TTT CAT CAC CAC TAT CAT TAA TAT AAA ACC 
ACC AGC TAT CTC CCA ATA CCA GAC CCC TCT TTT TGT TTG ATC TAT TTT CGT CAC TAC TAT TTT ACT TCT CCT TTC TCT 
CCC AGT CCT TGC AGC TGG AAT TAC TAT ATT ATT AAC TGA TCG TAA TCT AAA TAC AAC ATT CTT TGA CCC CTC AGG AGG 
AGG AGA CCC TAT TCT CTA CCA ACA TCT C
>Heterodontus_galeatus       
CCT ATA TTT GAT CTT TGG TGC ATG AGC TGG AAT AGT AGG GAC GGC TTT AAG TTT ACT TAT CCG AGC TGA ATT AAG CCA 
GCC TGG ATC TCT CTT AGG CGA TGA CCA AAT CTA TAA TGT TAT TGT AAC TGC CCA TGC TTT TGT AAT AAT CTT TTT TAT 
AGT TAT ACC TGT AAT GAT TGG AGG GTT TGG CAA TTG ACT TGT TCC ATT AAT AAT CGG TGC CCC CGA TAT AGC CTT CCC 
ACG AAT AAA TAA CAT AAG CTT TTG ACT TCT TCC ACC CTC ATT TCT TTT GCT CCT GGC TTC AGC TGG AGT TGA AGC AGG 
GGC TGG AAC TGG CTG AAC AGT TTA CCC CCC TTT AGC TGG CAA TCT AGC CCA TGC CGG AGC ATC CGT AGA CCT AGC AAT 
CTT CTC CTT ACA CTT AGC TGG TAT TTC ATC AAT CTT AGC CTC AAT CAA CTT TAT TAC AAC CAT TAT TAA CAT AAA ACC 
CCC AGC TAT CTC CCA ATA CCA AAC GCC CTT GTT TGT TTG ATC AAT CCT TGT AAC CAC CGT CCT CCT TTT ACT TTC ACT 
TCC TGT TTT AGC AGC TGG AAT TAC GAT GCT ACT AAC CGA CCG TAA TCT AAA CAC AAC ATT CTT TGA TCC TGC TGG CGG 
AGG AGA TCC TAT TCT ATA CCA ACA CTT A
>Hexanchus_griseus           
CCT ATA TTT AAT TTT TGG TGC CTG AGC AGG AAT AGT GGG TAC AGC CCT GAG TCT ACT TAT TCG AAC AGA ATT AAG TCA 
ACC CGG AAC ACT TTT AGG AGA TGA TCA GAT TTA CAA TGT AAT TGT TAC TGC CCA CGC TTT CGT AAT AAT CTT CTT CAT 
AGT AAT ACC CGT AAT AAT TGG TGG GTT CGG AAA TTG ACT AGT ACC CTT AAT GAT CGG TGC TCC AGA TAT AGC TTT CCC 
ACG AAT AAA TAA TAT AAG CTT CTG ATT ATT ACC CCC TTC TTT CTT ACT CCT TTT AGC CTC AGC TGG TGT AGA GGC AGG 
TGC CGG CAC CGG TTG AAC AGT CTA TCC ACC ACT TGC AGG TAA TCT AGC TCA CGC AGG GGC ATC CGT AGA CCT AAC TAT 
TTT TTC ATT ACA TCT AGC TGG TAT TTC CTC AAT TCT AGC ATC AAT TAA TTT CAT TAC CAC TAT TAT TAA TAT GAA ACC 
CCC AGC TAT TTC CCA ATA CCA AAC CCC TCT TTT TGT TTG ATC AAT TTT TGT CAC TAC TAT TCT TCT CCT CCT TTC CCT 
CCC TGT CCT TGC AGC TGG AAT TAC TAT ACT ATT AAC TGA TCG TAA TTT AAA TAC AAC ATT CTT TGA CCC TTC AGG GGG 
AGG AGA TCC TAT TCT CTA TCA ACA TCT A
>Holohalaelurus_punctatus    
CCT ATA TTT AAT TTT TGG TGC ATG AGC AGG GAT AGT TGG GTT AGC TTT AAG TTT ATT AAT TCG AGC TGA GCT CGG CCA 
ACC GGG CTC TCT TTT GGG TGA TGA TCA GAT TTA TAA TGT GAT TGT AAC AGC ACA TGC TTT CGT AAT AAT CTT TTT CAT 
AGT TAT ACC TGT AAT AAT TGG AGG CTT TGG AAA TTG ACT AAT TCC CCT AAT AAT TGG TGC ACC TGA TAT AGC CTT CCC 
TCG AAT AAA CAA TAT AAG CTT TTG GCT ACT ACC CCC TTC ATT TTT ACT TCT ACT GGC CTC TGC AGG AGT AGA AGC AGG 
AGC TGG GAC TGG CTG GAC AGT TTA CCC ACC ATT AGC GGG TAA CCT AGC ACA CGC AGG CCC ATC TGT TGA TTT AGC CAT 
TTT TTC CCT TCA TTT AGC TGG TAT TTC ATC CAT TTT AGC TTC AAT TAA TTT TAT CAC AAC AAT TAT TAA TAT AAA ACC 
TCC AGC CAT CTC CCA GTA CCA AAC CCC TTT ATT TGT TTG ATC AAT TCT TAT TAC CAC CGT TCT CCT GCT TTT AGC TCT 
CCC TGT TCT TGC AGC CGG AAT CAC AAT ATT ACT TAC AGA CCG TAA CCT TAA TAC TAC ATT CTT CGA CCC AGC TGG TGG 
AGG GGA TCC TAT CTT GTA TCA ACA CCT A
>Holohalaelurus_regani       
CCT ATA TTT AAT TTT TGG TGC ATG AGC AGG AAT AGT TGG GTT AGC TCT AAG TTT ATT AAT TCG AGC TGA GCT CGG TCA 
ACC CGG CTC TCT TTT AGG GGA CGA TCA GAT TTA CAA TGT GAT TGT AAC AGC CCA TGC TTT CGT AAT AAT CTT TTT TAT 
GGT TAT ACC TGT AAT AAT CGG AGG CTT TGG AAA TTG ACT AGT TCC CTT AAT AAT TGG TGC ACC GGA TAT GGC CTT CCC 
TCG AAT AAA TAA TAT AAG CTT TTG ACT ACT CCC CCC TTC GTT TTT ACT TCT ACT GGC TTC TGC CGG AGT AGA AGC AGG 
GGC CGG AAC AGG CTG GAC AGT TTA CCC ACC ATT GGC GGG TAA TTT AGC ACA TGC AGG CCC ATC TGT TGA TTT AGC CAT 
TTT TTC CCT TCA TTT AGC GGG TAT TTC ATC AAT TTT AGC TTC AAT TAA TTT TAT TAC AAC AAT TAT TAA TAT AAA ACC 
TCC AGC TGT CTC CCA ATA TCA AAC CCC TTT ATT TGT TTG ATC AAT TCT TAT TAC TAC AGT TCT TCT ACT TCT TGC CCT 
CCC TGT TCT CGC AGC CGG TAT TAC AAT ATT ACT CAC AGA CCG TAA CCT CAA TAC CAC ATT CTT CGA TCC CGC TGG TGG 
AGG AGA CCC TAT TCT ATA TCA ACA TCT T
>Isurus_paucus               
-CT GTA TTT AAT CTT TGG TGC ATG AGC AGG GAT AGT GGG AAC AGC CCT AAG CCT TCT AAT TCG CGC CGA GCT GGG TCA 
GCC AGG TTC TCT TCT AGG GGA CGA TCA GAT TTA TAA TGT TAT TGT AAC CGC CCA TGC ATT TGT AAT GAT TTT CTT CAT 
GGT AAT GCC CGT GAT AAT TGG GGG CTT TGG GAA CTG ACT GGT GCC TTT AAT GAT CGG TGC ACC CGA TAT GGC CTT CCC 
CCG AAT AAA CAA CAT GAG CTT CTG ACT CCT CCC CCC TTC TTT TCT CTT ACT GCT AGC CTC AGC CGG GGT TGA ATC AGG 
GGC TGG AAC TGG CTG GAC AGT TTA CCC TCC CCT AGC TGG TAA CTT AGC ACA TGC TGG GGC ATC TGT TGA CTT AGC TAT 
CTT CTC CCT TCA CCT AGC AGG TAT CTC GTC AAT TCT GGC CTC TAT TAA CTT CAT CAC GAC AAT CAT CAA CAT AAA ACC 
ACC AGC AAT TTC TCA GTA CCA AAC ACC CCT ATT TGT GTG ATC CAT CCT AGT AAC AAC TAT CCT GCT CCT TCT AGC CCT 
CCC AGT ACT CGC CGC CGG CAT TAC AAT ACT ACT TAC GGA CCG AAA CCT GAA CAC AAC ATT CTT TGA CCC GGC AGG AGG 
GGG AGA TCC TAT CCT CTA CCA ACA TCT A
>Lamiopsis_temminckii        
CCT TTA CCT AAT TTT TGG TGC ATG AGC AGG TAT AGT TGG AAC AGC CCT GAG TCT TCT AAT CCG AGC TGA ACT CGG ACA 
ACC TGG ATC TCT TTT AGG GGA TGA TCA GAT TTA TAA TGT AAT CGT AAC TGC CCA CGC TTT TGT AAT AAT CTT TTT TAT 
AGT TAT GCC AAT TAT AAT TGG TGG TTT CGG AAA TTG ATT AGT TCC CTT AAT AAT TGG AGC ACC AGA TAT AGC CTT TCC 
ACG AAT AAA TAA TAT AAG TTT TTG ACT CCT TCC ACC ATC ATT TCT TCT TCT CCT TGC TTC CGC TGG AGT AGA AGC CGG 
AGC AGG TAC TGG TTG AAC AGT CTA CCC TCC ACT GGC TAG CAA CCT AGC CCA TGC TGG GCC ATC TGT TGA TTT GGC TAT 
TTT CTC TCT TCA CTT AGC TGG TGT TTC ATC AAT CTT AGC TTC AAT CAA TTT CAT CAC AAC TAT TAT TAA CAT AAA ACC 
ACC AGC CAT TTC TCA ATA TCA AAC ACC ATT ATT TGT TTG ATC TAT CCT TGT AAC TAC TAT TCT TCT TCT TCT TTC ACT 
TCC AGT TCT TGC AGC AGG AAT TAC AAT ATT ACT CAC AGA CCG TAA TCT CAA TAC TAC ATT CTT CGA CCC TGC AGG TGG 
AGG AGA CCC TAT CCT TTA TCA ACA TTT A
>Lamna_ditropis              
CCT TTA TTT AAT CTT TGG TGC ATG AGC AGG AAT AGT GGG AAC AGC CCT AAG CCT TTT AAT TCG CGC TGA GCT AGG TCA 
GCC TGG TTC CCT CCT AGG TGA TGA TCA GAT TTA TAA TGT TAT TGT AAC CGC CCA TGC ATT TGT AAT GAT TTT CTT TAT 
AGT AAT GCC TGT AAT AAT TGG GGG ATT CGG GAA CTG ACT TGT ACC ATT AAT AAT TGG TGC ACC AGA TAT AGC CTT CCC 
TCG AAT AAA TAA TAT AAG TTT CTG ACT CCT CCC TCC TTC TTT TCT CCT ACT CCT GGC TTC GGC CGG AGT CGA AGC AGG 
GGC TGG TAC TGG CTG AAC GGT TTA TCC TCC CCT AGC TGG CAA CTT AGC ACA CGC CGG GGC CTC TGT TGA TCT GGC TAT 
CTT TTC ACT TCA CCT GGC AGG TAT TTC TTC AAT TCT AGC TTC AAT TAA CTT CAT CAC AAC TAT CAT TAA CAT AAA ACC 
ACC AGC AAT TTC CCA ATA CCA AAC ACC CCT ATT TGT GTG ATC CAT TCT AGT AAC GAC TAT TCT CCT TCT TTT AGC CCT 
CCC AGT ACT TGC AGC CGG CAT CAC AAT ATT ACT CAC TGA CCG AAA CCT AAA CAC AAC TTT CTT TGA CCC AGC AGG ANG 
TGG AGA CCC CAT CCT CTA CCA GCA TTT G
>Lamna_nasus                 
CCT CTA TTT AAT CTT TGG TGC ATG GGC AGG AAT AGT GGG AAC AGC CCT AAG CCT TTT AAT TCG CGC TGA GCT GGG TCA 
GCC TGG TTC CCT CCT AGG CGA CGA TCA GAT TTA TAA TGT TAT TGT AAC CGC CCA TGC ATT TGT AAT GAT TTT CTT TAT 
AGT AAT GCC TGT GAT AAT TGG GGG CTT TGG AAA CTG ACT AGT ACC ATT AAT AAT TGG TGC ACC AGA TAT GGC CTT CCC 
TCG AAT AAA TAA CAT AAG TTT CTG ACT CCT CCC TCC TTC TTT TCT CCT ACT CCT AGC TTC GGC CGG AGT CGA AGC AGG 
GGC TGG TAC TGG CTG AAC GGT TTA CCC TCC CCT AGC TGG CAA CTT AGC ACA TGC CGG GGC CTC CGT TGA TCT GGC TAT 
CTT TTC CCT TCA CCT AGC GGG TAT CTC TTC AAT CTT AGC TTC AAT TAA CTT CAT TAC AAC TAT TAT TAA TAT AAA ACC 
ACC AGC AAT TTC CCA GTA CCA GAC GCC CCT ATT TGT GTG ATC CAT TCT AGT AAC AAC TAT TCT CCT TCT TTT AGC CCT 
CCC AGT ACT TGC AGC CGG CAT CAC AAT ACT ACT CAC TGA CCG AAA TCT AAA TAC AAC TTT CTT TGA CCC AGC AGG AGG 
GGG AGA CCC TAT TCT CTA CCA ACA CTT G
>Loxodon_macrorhinus         
-CT TTA TCT AAT TTT TGG TGC CTG AGC AGG TAT AGT TGG AAC AGC CCT AAG TCT CCT AAT TCG AGC TGA ACT TGG ACA 
GCC TGG ATC TCT TTT AGG AGA TGA TCA GAT TTA CAA TGT AAT TGT AAC CGC CCA CGC TTT TGT AAT AAT CTT TTT TAT 
GGT CAT ACC AAT TAT AAT TGG TGG CTT CGG AAA TTG ATT AGT TCC CTT AAT AAT TGG CGC ACC AGA CAT AGC CTT CCC 
ACG AAT AAA TAA TAT AAG CTT CTG ACT CCT CCC ACC CTC ATT TCT CCT TCT CTT GGC TTC CGC TGG AGT AGA AGC CGG 
AGC AGG TAC TGG CTG AAC AGT TTA TCC TCC ACT AGC TAG CAA TTT AGC CCA TGC TGG ACC ATC TGT TGA CCT AGC CAT 
CTT CTC CCT CCA TTT AGC TGG TGT TTC ATC AAT CCT AGC CTC AAT TAA CTT CAT TAC AAC TAT CAT TAA CAT AAA ACC 
ACC AGC CAT TTC TCA ATA CCA AAC ACC ATT ATT TGT TTG ATC AAT TCT TGT AAC TAC TGT CCT TCT TCT CCT CTC ACT 
TCC AGT TCT TGC AGC AGG AAT TAC AAT ACT ACT TAC AGA CCG TAA CCT TAA TAC CAC ATT CTT TGA TCC TGC GGG TGG 
AGG AGA CCC AAT CCT TTA TCA ACA CTT A
>Megachasma_pelagios         
CCT TTA TTT GAT CTT TGG TGC ATG AGC AGG AAT AGT GGG AAC AGC CCT AAG TCT TCT AAT TCG AGC TGA ATT GGG ACA 
ACC TGG GTC TCT TCT AGG AGA TGA TCA GAT TTA TAA TGT CAT TGT GAC CGC CCA CGC ATT TGT AAT AAT TTT CTT CAT 
GGT TAT ACC CGT AAT AAT CGG GGG GTT TGG AAA CTG ATT AGT ACC ATT AAT AAT TGG TGC ACC AGA TAT GGC CTT TCC 
ACG AAT AAA TAA TAT AAG CTT TTG ATT ACT CCC TCC TTC ATT TCT TTT ACT TTT AGC TTC AGC CGG AGT TGA AGC CGG 
AGC CGG TAC TGG TTG AAC AGT TTA TCC TCC TTT AGC TGG TAA TTT AGC ACA TGC TGG AGC ATC CGT TGA TTT AGC CAT 
CTT CTC TCT TCA TTT AGC AGG CAT TTC ATC AAT TCT AGC TTC AAT TAA CTT TAT TAC AAC TAT TAT TAA CAT AAA ACC 
ACC AGC CAT TTC CCA ATA TCA AAC ACC ATT ATT TGT GTG ATC AAT CTT AGT AAC AAC TAT TCT ACT TCT TTT AGC ACT 
CCC AGT ACT TGC AGC CGG CAT TAC TAT ACT TCT TAC TGA TCG AAA CCT AAA CAC AAC ATT CTT TGA CCC AGC AGG AGG 
AGG AGA CCC TAT TCT TTA CCA ACA CCT A
>Etmopterus_sheikoi          
-CT CTA CTT GAT TTT TGG TGC ATG AGC AGG AAT AGT GGG TAC AGC CTT AAG CTT ACT TAT TCG AGC AGA ATT AAG CCA 
ACC AGG AAC TCT TCT GGG TGA TGA CCA AAT CTA CAA TGT AAT TGT AAC TGC CCA TGC ATT TGT AAT AAT CTT TTT CAT 
GGT TAT ACC AGT AAT AAT TGG TGG ATT CGG AAA TTG ATT AGT ACC TTT AAT AAT TGG CGC ACC CGA TAT AGC TTT TCC 
ACG AAT AAA TAA TAT GAG CTT CTG GTT ATT ACC ACC TGC ATT ACT TCT ACT TCT AGC CTC TGC TGG TGT AGA AGC AGG 
GGC CGG AAC TGG TTG AAC AGT TTA TCC GCC CCT TGC AGG AAA TAT AGC TCA CGC CGG AGC ATC TGT AGA TTT AGC TAT 
TTT TTC ACT TCA TTT GGC TGG TAT TTC CTC AAT CTT AGC TTC TGT TAA TTT TAT TAC AAC TAT TAT TAA TAT AAA ACC 
ACC AGC TAT TTC TCA GTA CCA AAC ACC ATT ATT TGT TTG ATC AAT TCT TGT TAC TAC CGT TCT TCT TCT TCT TGC ACT 
CCC TGT GCT CGC AGC CGC AAT TAC AAT ATT ACT TAC TGA TCG TAA TTT AAA TAC AAC ATT TTT TGA CCC TTC CGG TGG 
GGG AGA CCC TAT TTT GTA TCA ACA TCT A
>Mitsukurina_owstoni         
CCT GTA TTT ANT CTT TGG TGC ATG AGC AGG AAT AGT GGG AAC AGC CCT AAG CCT ACT AAT TCG AGC TGA ACT AGG GCA 
GCC TGG GTC TCT CCT AGG AGA TGA TCA CAT CTA TAA TGT TAT TGT TAC CGC CCA TGC ATT TGT AAT AAT TTT CTT TAT 
AGT AAT ACC CGT AAT AAT TGG TGG CTT TGG AAA TTG ACT AGT ACC ATT AAT AAT TGG TGC ACC AGA TAT AGC CTT CCC 
ACG AAT AAA CAA CAT AAG CTT TTG ACT TCT TCC CCC CTC TTT CCT TTT ACT CCT AGC TTC AGC CGG AGT TGA AGC TGG 
GGC CGG TAC TGG CTG AAC AGT TTA TCC ACC CTT AGC TGG TAA TTT AGC ACA CGC TGG GGC ATC CGT AGA CTT AAC TAT 
TTT TTC TTT ACA TTT AGC AGG TAT TTC ATC AAT TTT AGC CTC AAT TAA TTT TAT TAC AAC TAT TAT TAA TAT AAA ACC 
ACC AGC TAT CTC CCA ATA TCA AAC ACC ATT ATT TGT ATG ATC AAT CTT AGT AAC AAC CGT CCT CCT TCT ATT AGC ACT 
CCC AGT CCT TGC AGC CGG TAT TAC AAT ATT ACT CAC TGA CCG AAA CCT AAA CAC AAC ATT CTT TGA CCC AGC AGG AGG 
AGG GGA TCC AAT TTT ATA CCA ACA TCT A
>Mustelus_antarcticus        
CCT TTA CTT AAT TTT TGG TGC ATG AGC AGG CAT AGT TGG AAC AGC CCT AAG CCT TCT AAT TCG AGC CGA ACT GGG ACA 
ACC AGG ATC ACT TTT AGG TGA TGA TCA GAT TTA TAA TGT GAT CGT GAC CGC CCA TGC TTT TGT AAT AAT CTT CTT TAT 
GGT TAT ACC AAT CAT GAT TGG TGG TTT CGG AAA TTG ACT GGT CCC CTT AAT AAT TGG TGC ACC AGA TAT GGC TTT TCC 
ACG AAT AAA TAA CAT AAG CTT CTG ACT ACT TCC ACC ATC ATT TCT TCT CCT CCT CGC TTC TGC AGG AGT TGA AGC GGG 
AGC GGG TAC TGG TTG AAC AGT TTA CCC ACC ACT AGC AAG CAA TTT AGC TCA TGC TGG GCC ATC CGT TGA TTT AGC CAT 
CTT TTC CCT TCA TTT AGC CGG TAT TTC ATC CAT CTT AGC CTC AAT TAA TTT TAT TAC AAC CAT TAT TAA TAT AAA ACC 
ACC AGC CAT TTC CCA ATA TCA AAC ACC ATT ATT TGT TTG ATC AAT CCT TGT AAC CAC TAT TCT ACT CCT CCT CTC CCT 
TCC AGT TCT TGC AGC AGG GAT TAC AAT ATT ACT TAC AGA CCG TAA CCT TAA CAC TAC ATT CTT TGA CCC TGC AGG TGG 
GGG AGA TCC TAT CCT TTA CCA ACA TTT A
>Mustelus_asterias           
--- --- --- --- --- --- --- --- --- --- --- --- --- --- --- --- --- --- --- --- --- --- --- --T GGG ACA 
GCC AGG ATC ACT TTT AGG TGA TGA TCA GAT TTA CAA TGT GAT CGT GAC CGC CCA TGC TTT TGT AAT AAT CTT CTT TAT 
GGT TAT ACC AAT CAT GAT TGG TGG TTT TGG AAA TTG ACT GGT CCC CTT AAT AAT TGG TGC ACC AGA TAT GGC TTT TCC 
ACG AAT AAA TAA TAT AAG CTT CTG ACT ACT TCC ACC ATC ATT TCT TCT CCT CCT CGC TTC TGC AGG AGT TGA AGC GGG 
AGC GGG TAC TGG TTG AAC AGT TTA CCC ACC ACT AGC AAG CAA TTT AGC TCA TGC TGG GCC ATC CGT TGA TTT AGC CAT 
CTT TTC CCT TCA TTT AGC CGG TAT TTC ATC CAT CTT AGC CTC AAT TAA TTT TAT TAC AAC CAT TAT TAA TAT AAA ACC 
ACC AGC CAT TTC CCA ATA TCA AAC ACC ATT ATT TGT TTG ATC AAT CCT TGT AAC CAC TAT TCT CCT CCT CCT CTC CCT 
TCC AGT TCT TGC AGC AGG GAT TAC AAT ATT ACT TAC AGA CCG TAA CCT TAA CAC TAC ATT CTT TGA CCC TGC AGG TGG 
GGG AGA TCC TAT C-- --- --- --- --- -
>Mustelus_californicus       
CCT TTA CTT GAT TTT TGG TGC ATG AGC AGG CAT AGT TGG GAC AGC TCT TAG CCT TCT AAT TCG AGC CGA ACT TGG GCA 
GCC AGG GTC ACT CTT AGG TGA TGA TCA GAT TTA CAA TGT GAT CGT AAC CGC CCA TGC TTT TGT AAT AAT CTT CTT TAT 
GGT CAT ACC AAT CAT AAT TGG AGG CTT TGG AAA TTG ACT GGT CCC CTT GAT AAT TGG TGC TCC AGA CAT AGC TTT CCC 
ACG TAT GAA TAA CAT AAG CTT CTG ACT CCT CCC ACC ATC ATT TCT TCT TCT TCT TGC TTC TGC AGG AGT GGA AGC CGG 
TGC AGG CAC CGG CTG AAC AGT ATA TCC ACC ACT AGC TAG CAA TCT AGC CCA TGC TGG GCC ATC TGT TGA TTT AGC CAT 
CTT CTC CCT TCA TTT GGC CGG TAT TTC ATC AAT CTT AGC CTC AAT TAA CTT TAT TAC GAC TAT TAT TAA TAT AAA ACC 
ACC AGC CAT TTC CCA ATA TCA AAC ACC ATT ATT TGT TTG ATC AAT TCT CGT AAC TAC TAT TCT CCT TCT TCT CTC CCT 
GCC AGT TCT TGC AGC AGG GAT TAC GAT ATT ACT TAC AGA CCG AAA CCT TAA TAC TAC ATT CTT TGA CCC CGC AGG GGG 
AGG GGA CCC AAT CCT TTA TCA ACA CTT A
>Mustelus_canis              
CCT TTA CTT GAT TTT TGG TGC ATG AGC AGG CAT AGT TGG GAC AGC TCT AAG CCT TCT AAT TCG AGC CGA ACT TGG GCA 
GCC AGG TTC ACT CTT AGG TGA TGA TCA GAT TTA TAA TGT GAT CGT AAC CGC CCA TGC TTT TGT AAT AAT CTT CTT TAT 
GGT TAT ACC AAT CAT GAT CGG AGG CTT TGG GAA TTG ACT GGT CCC CTT GAT AAT TGG TGC TCC AGA TAT AGC TTT CCC 
ACG TAT GAA TAA CAT AAG CTT CTG ACT CCT CCC ACC ATC ATT TCT CCT TCT CCT TGC TTC TGC AGG AGT GGA AGC CGG 
TGC AGG CAC CGG CTG AAC AGT ATA TCC ACC ACT AGC TAG CAA CCT AGC CCA TGC TGG ACC ATC TGT TGA TTT AGC CAT 
CTT CTC CCT TCA TTT AGC CGG TAT TTC ATC AAT CTT AGC CTC AAT TAA CTT TAT TAC AAC TAT TAT TAA TAT AAA ACC 
ACC AGC CAT TTC CCA ATA TCA AAC ACC ATT ATT TGT TTG ATC AAT TCT CGT GAC TAC TGT TCT TCT TCT TCT CTC CCT 
GCC AGT TCT TGC AGC AGG GAT TAC AAT ATT ACT CAC AGA CCG AAA CCT TAA TAC TAC ATT CTT TGA CCC CGC TGG GGG 
AGG GGA TCC CAT CCT TTA CCA ACA CTT A
>Mustelus_henlei             
CCT TTA CTT GAT TTT TGG TGC ATG AGC AGG CAT AGT TGG GAC AGC TCT AAG CCT TCT AAT TCG AGC CGA ACT TGG ACA 
GCC AGG ATC ACT CTT AGG TGA TGA TCA GAT TTA CAA TGT GAT CGT AAC CGC CCA TGC TTT TGT AAT AAT CTT CTT CAT 
GGT TAT ACC AAT CAT GAT TGG AGG CTT TGG GAA TTG ACT GGT TCC CTT GAT AAT TGG TGC TCC AGA TAT AGC TTT CCC 
ACG TAT GAA TAA CAT AAG CTT CTG ACT CCT CCC ACC ATC ATT TCT TCT TCT CCT TGC TTC TGC AGG AGT GGA AGC CGG 
TGC AGG CAC CGG CTG AAC AGT ATA CCC ACC ACT AGC TAG CAA TCT AGC CCA TGC TGG ACC ATC TGT TGA TTT AGC CAT 
CTT CTC CCT TCA TTT AGC CGG TAT TTC ATC AAT CTT AGC CTC AAT TAA CTT TAT TAC AAC TAT TAT TAA TAT AAA ACC 
ACC AGC CAT TTC CCA ATA TCA AAC ACC ATT ATT TGT TTG ATC AAT TCT CGT AAC TAC TGT CCT TCT TCT TCT CTC CCT 
GCC AGT TCT TGC AGC AGG GAT TAC AAT ATT ACT CAC AGA CCG AAA CCT TAA TAC TAC ATT CTT TGA CCC CGC AGG AGG 
AGG GGA CCC CAT CCT TTA CCA ACA CTT A
>Mustelus_mustelus           
--- --- -TT GAT TTT TGG TGC ATG AGC AGG CAT AGT TGG GAC AGC TCT AAG CCT TCT AAT TCG AGC CGA ACT TGG GCA 
GCC AGG ATC ACT TTT AGG TGA TGA TCA GAT TTA TAA TGT GAT CGT AAC CGC CCA TGC TTT TGT AAT AAT CTT CTT TAT 
GGT TAT ACC CAT CAT GAT TGG AGG CTT TGG GAA TTG ACT GGT CCC CTT GAT AAT TGG TGC TCC AGA TAT AGC TTT CCC 
ACG TAT GAA TAA CAT AAG CTT TTG ACT CCT CCC GCC ATC ATT CCT TCT TCT CCT TGC TTC TGC AGG AGT GGA AGC CGG 
TGC AGG TAC CGG CTG AAC AGT ATA TCC ACC ACT AGC TAG CAA TCT AGC CCA TGC TGG ACC ATC TGT TGA TTT AGC CAT 
CTT CTC CCT TCA TTT AGC CGG TAT TTC ATC AAT CTT AGC CTC AAT TAA CTT TAT TAC AAC CAT TAT TAA TAT AAA ACC 
ACC AGC CAT TTC CCA ATA TCA AAC GCC ATT ATT TGT TTG ATC AAT TCT CGT AAC TAC TGT TCT TCT TCT TCT CTC CCT 
GCC AGT TCT TGC AGC AGG TAT TAC AAT ATT ACT CAC AGA CCG AAA CCT TAA TAC CAC ATT CTT TGA CCC CGC AGG GGG 
TGG GGA CCC CAT CCT TTA TCA ACA CTT A
>Mustelus_lenticulatus       
-CT TTA CTT AAT TTT TGG TGC ATG AGC AGG CAT AGT TGG AAC AGC CCT AAG CCT TCT AAT TCG AGC CGA ACT GGG ACA 
GCC AGG ATC ACT TTT AGG TGA TGA TCA GAT TTA CAA TGT GAT CGT GAC CGC CCA TGC TTT TGT AAT AAT CTT CTT TAT 
GGT TAT ACC AAT CAT GAT TGG TGG TTT TGG AAA TTG ACT GGT CCC CTT AAT AAT TGG TGC ACC AGA TAT GGC TTT TCC 
ACG AAT AAA TAA CAT AAG CTT CTG ACT ACT TCC ACC ATC ATT TCT TCT CCT CCT CGC TTC TGC AGG AGT TGA AGC GGG 
AGC GGG TAC TGG TTG AAC AGT TTA CCC ACC ACT AGC AAG CAA TTT AGC TCA TGC TGG GCC ATC CGT TGA TTT AGC CAT 
CTT TTC CCT TCA TTT AGC CGG TAT TTC ATC CAT CTT AGC CTC AAT TAA TTT TAT TAC AAC CAT TAT TAA TAT AAA ACC 
ACC AGC CAT TTC CCA ATA TCA AAC ACC ATT ATT TGT TTG ATC AAT CCT TGT AAC CAC TAT TCT ACT CCT CCT CTC CCT 
TCC AGT TCT TGC AGC AGG GAT TAC AAT ATT ACT TAC AGA CCG TAA CCT TAA CAC TAC ATT CTT TGA CCC TGC AGG TGG 
GGG AGA TCC TAT CCT TTA CCA ACA TTT A
>Mustelus_lunulatus          
--- --- --- --- --- --- --- --- --- --- -AT AGT TGG GAC AGC TCT AAG CCT TCT AAT TCG AGC CGA ACT GGG GCA 
GCC AGG ATC GCT TTT AGG TGA TGA TCA GAT TTA CAA TGT GAT CGT AAC CGC CCA TGC CTT TGT AAT AAT CTT CTT TAT 
GGT TAT ACC CAT CAT AAT TGG AGG CTT TGG AAA TTG ACT GGT TCC CTT AAT AAT TGG TGC CCC AGA TAT AGC TTT CCC 
ACG TAT GAA TAA CAT AAG CTT TTG ACT CCT CCC ACC ATC ATT CCT TCT TCT CCT TGC TTC TGC AGG AGT GGA AGC CGG 
TGC AGG CAC CGG CTG AAC AGT GTA TCC ACC ACT AGC TAG CAA TCT AGC CCA TGC TGG ACC ATC TGT TGA CTT AGC CAT 
CTT CTC CCT TCA TTT AGC CGG TAT TTC ATC AAT CTT AGC CTC AAT TAA CTT TAT TAC AAC CAT TAT TAA TAT AAA ACC 
ACC AGC CAT TTC CCA ATA TCA AAC ACC ATT ATT TGT TTG ATC AAT TCT CGT AAC TAC TGT TCT CCT TCT TCT CTC CCT 
GCC AGT TCT TGC AGC AGG GAT TAC AAT ACT ACT CAC AGA CCG AAA CCT TAA TAC TAC ATT CTT TGA CCC CGC AGG AGG 
AGG GGA CCC CAT CCT TTA TCA ACA CTT A
>Mustelus_mosis              
CCT CTA CTT GAT TTT TGG TGC ATG AGC AGG CAT AGT TGG GAC AGC TCT AAG CCT TCT AAT TCG AGC CGA ACT TGG GCA 
GCC AGG GTC ACT TTT AGG TGA TGA TCA GAT TTA CAA TGT GAT CGT AAC CGC CCA TGC TTT TGT AAT AAT CTT CTT TAT 
GGT TAT ACC CAT CAT GAT TGG AGG CTT TGG GAA TTG ACT GGT CCC CTT AAT AAT TGG TGC TCC AGA TAT AGC TTT CCC 
ACG TAT GAA TAA CAT AAG CTT TTG ACT CCT CCC ACC ATC ATT CCT TCT TCT CCT TGC TTC TGC AGG AGT GGA AGC CGG 
TGC CGG CAC CGG CTG AAC AGT ATA CCC ACC ACT AGC TAG CAA TCT AGC CCA TGC TGG GCC ATC TGT TGA TTT AGC CAT 
CTT CTC CCT TCA TTT AGC CGG TAT TTC ATC AAT CTT AGC CTC AAT TAA CTT TAT TAC AAC CAT TAT TAA TAT AAA ACC 
ACC AGC CAT TTC CCA ATA TCA AAC ACC ATT ATT TGT CTG ATC AAT TCT CGT AAC TAC TGT CCT TCT TCT TCT CTC CCT 
ACC AGT TCT TGC AGC AGG GAT TAC AAT ATT ACT CAC AGA CCG AAA CCT TAA TAC TAC ATT CTT TGA CCC CGC AGG GGG 
AGG GGA CCC NAT CCT TTA TCA ACA CTT A
>Mustelus_palumbes           
CCT TTA CTT AAT TTT TGG TGC ATG AGC AGG CAT AGT TGG AAC AGC CCT AAG CCT TCT AAT TCG AGC CGA ACT GGG ACA 
GCC AGG ATC ACT TTT AGG TGA TGA TCA GAT TTA CAA TGT GAT CGT GAC CGC CCA TGC TTT CGT AAT AAT CTT CTT TAT 
GGT TAT ACC AAT CAT GAT TGG TGG TTT TGG AAA TTG ACT GGT CCC CTT AAT AAT TGG TGC ACC AGA TAT GGC TTT TCC 
ACG AAT AAA TAA CAT AAG CTT CTG ACT ACT TCC ACC ATC ATT TCT TCT CCT CCT CGC TTC TGC AGG AGT TGA AGC GGG 
AGC GGG TAC TGG TTG AAC AGT TTA CCC ACC ACT AGC AAG CAA TTT AGC TCA TGC TGG GCC ATC CGT TGA TTT AGC CAT 
CTT TTC CCT TCA TTT AGC CGG TAT TTC ATC CAT CTT AGC CTC AAT TAA TTT TAT TAC AAC CAT TAT TAA TAT AAA ACC 
ACC AGC CAT TTC CCA ATA TCA AAC ACC ATT ATT TGT TTG ATC AAT CCT TGT AAC CAC TAT TCT CCT CCT CCT CTC CCT 
TCC AGT TCT TGC AGC AGG GAT TAC AAT ATT ACT TAC AGA CCG TAA CCT TAA CAC TAC ATT CTT TGA CCC TGC AGG TGG 
GGG AGA TCC TAT CCT TTA CCA ACA TTT A
>Mustelus_punctulatus        
--- --- --A CGT TTT TGG TGC ATG AGC AGG CAT AGT TGG GAC AGC TCT AAG CCT TCT AAT TCG AGC CGA ACT GGG ACA 
GCC AGG ATC ACT TTT AGG TGA TGA TCA GAT TTA CAA TGT AAT CGT AAC CGC CCA TGC TTT TGT AAT AAT CTT CTT TAT 
AGT TAT ACC CAT CAT GAT TGG AGG TTT TGG GAA TTG ACT GGT TCC CTT AAT AAT TGG TGC ACC AGA TAT GGC TTT CCC 
ACG TAT GAA TAA CAT AAG CTT CTG ACT TCT TCC TCC ATC ATT TCT TCT TCT CCT TGC TTC GGC AGG AGT GGA AGC CGG 
AGC AGG TAC CGG TTG AAC CGT GTA TCC ACC TCT AGC AAG CAA TTT AGC TCA TGC TGG ACC ATC TGT TGA TTT AGC CAT 
TTT CTC ACT TCA TTT AGC CGG TAT TTC ATC AAT CTT AGC CTC AAT TAA TTT TAT TAC AAC TAT TAT TAA TAT AAA ACC 
GCC AGC CAT TTC CCA ATA TCA AAC ACC ATT ATT TGT TTG ATC AAT TCT TGT AAC TAC TAT TCT TCT TCT CCT CTC CCT 
TCC AGT TCT TGC AGC AGG AAT TAC AAT ATT ACT TAC AGA CCG TAA CCT TAA CAC TAC ATT CTT CGA CCC TGC GGG CGG 
AGG GGA TCC TAT CCT TTA CCA ACA TCT A
>Mustelus_schmitti           
CCT TTA CTT AAT TTT TGG TGC CTG AGC AGG CAT AGT TGG AAC AGC TCT AAG CCT TCT AAT TCG AGC CGA ACT GGG ACA 
GCC AGG GTC ACT TTT AGG TGA TGA TCA GAT TTA CAA TGT GAT CGT AAC CGC CCA TGC TTT TGT AAT AAT CTT CTT TAT 
GGT TAT ACC AAT CAT GAT TGG TGG TTT TGG GAA TTG ACT GGT CCC CTT AAT AAT TGG TGC ACC AGA TAT GGC TTT TCC 
ACG AAT AAA TAA CAT AAG CTT CTG ACT ACT TCC ACC ATC ATT TCT TCT CCT CCT CGC TTC TGC AGG AGT TGA AGC GGG 
AGC AGG TAC TGG TTG AAC AGT TTA CCC ACC ACT AGC AAG CAA TTT AGC TCA TGC TGG ACC ATC TGT TGA TTT AGC CAT 
CTT TTC CCT TCA CTT AGC CGG TAT TTC ATC CAT CTT AGC CTC AAT TAA TTT TAT TAC AAC CAT TAT TAA TAT AAA ACC 
ACC AGC CAT TTC CCA ATA TCA AAC ACC ATT ATT TGT TTG ATC AAT CCT TGT AAC CAC TAT TCT CCT CCT CCT CTC CCT 
TCC AGT TCT TGC AGC AGG GAT TAC AAT ATT ACT TAC AGA CCG TAA CCT TAA CAC TAC ATT CTT TGA CCC TGC AGG TGG 
GGG AGA TCC TAT CCT TTA CCA ACA CTT A
>Mustelus_sinusmexicanus     
CCT TTA CTT AAT TTT TGG TGC ATG AGC AGG CAT AGT TGG AAC AGC TCT AAG CCT TCT AAT TCG AGC CGA ACT TGG GCA 
ACC AGG GTC ACT CTT AGG TGA TGA TCA GAT TTA TAA TGT GAT CGT AAC CGC CCA TGC TTT TGT AAT AAT CTT CTT TAT 
GGT TAT ACC AAT CAT GAT TGG AGG TTT TGG AAA TTG ACT GGT CCC CTT AAT AAT TGG TGC CCC AGA TAT AGC TTT TCC 
ACG TAT GAA TAA CAT AAG CTT CTG ACT CCT TCC CCC ATC ATT TCT TCT TCT CCT TGC TTC TGC AGG AGT AGA AGC CGG 
AGC AGG TAC CGG TTG AAC AGT ATA TCC ACC ACT AGC AAG CAA CTT AGC TCA TGC TGG ACC ATC TGT TGA TTT AGC CAT 
CTT CTC CCT TCA TTT AGC CGG CAT TTC ATC AAT CTT AGC CTC AAT TAA TTT TAT TAC AAC TAT TAT TAA TAT AAA ACC 
ACC AGC AAT TTC CCA ATA TCA AAC ACC ATT ATT TGT TTG ATC AAT TCT CGT AAC TAC TGT TCT TCT TCT TCT CTC CCT 
TCC AGT TCT CGC AGC AGG AAT TAC AAT ATT ACT CAC AGA CCG AAA CCT TAA TAC TAC ATT CTT CGA CCC TGC TGG GGG 
AGG GGA CCC CAT CCT TTA TCA ACA CTT A
>Mustelus_stevensi           
--- --- --- --- --- --- --- --- --- -GG CAT AGT TGG AAC AGC CCT AAG CCT TCT AAT TCG AGC CGA ACT GGG ACA 
GCC AGG ATC ACT TTT AGG TGA TGA TCA GAT TTA CAA TGT GAT CGT GAC CGC CCA TGC TTT TGT AAT AAT CTT CTT TAT 
GGT TAT ACC AAT CAT GAT TGG TGG TTT TGG AAA TTG ACT GGT CCC CTT AAT AAT TGG TGC ACC AGA TAT GGC TTT TCC 
ACG AAT AAA TAA CAT AAG CTT CTG ACT ACT TCC ACC ATC ATT TCT TCT CCT CCT CGC TTC TGC AGG AGT TGA AGC GGG 
AGC GGG TAC TGG TTG AAC AGT TTA CCC ACC ACT AGC AAG CAA TTT AGC TCA TGC TGG GCC ATC CGT TGA TTT AGC CAT 
CTT TTC CCT TCA TTT AGC CGG TAT TTC ATC CAT CTT AGC CTC AAT TAA TTT TAT TAC AAC CAT TAT TAA TAT AAA ACC 
ACC AGC CAT TTC CCA ATA TCA AAC ACC ATT ATT TGT TTG ATC AAT CCT TGT AAC CAC TAT TCT ACT CCT CCT CTC CCT 
TCC AGT TCT TGC AGC AGG GAT TAC AAT ATT ACT TAC AGA CCG TAA CCT TAA CAC TAC ATT CTT TGA CCC TGC AGG TGG 
GGG AGA TCC TAT CCT TTA CCA ACA TTT A
>Nebrius_ferrugineus         
-CT TTA TTT AAT CTT TGG TGC ATG AGC AGG AAT AGT GGG TTT AGC CCT TAG TCT TTT GAT CCG AGC TGA ACT AAG CCA 
ACC TGG ATC TCT CTT AGG AGA TGA TCA GAT CTA TAA TGT GAT TGT AAC AGC CCA TGC TTT CGT AAT AAT CTT CTT TAT 
AGT AAT ACC AGT AAT AAT TGG TGG ATT TGG GAA CTG ACT AGT ACC TTT AAT AAT TGG TGC ACC TGA TAT AGC TTT TCC 
ACG GAT AAA CAA TAT AAG TTT TTG ACT ACT CCC CCC TTC ATT TCT ATT ACT ATT AGC TTC TGC AGG AGT AGA AGC TGG 
GGC AGG GAC AGG CTG AAC TGT GTA TCC ACC ATT AGC AGG TAA CCT AGC CCA TGC AGG GGC ATC AGT TGA CCT TAC TAT 
TTT TTC TCT ACA TCT AGC AGG AAT TTC ATC AAT TTT AGC TTC TAT TAA CTT TAT CAC AAC CAT CAT CAA TAT AAA ACC 
ACC AGC TAT CTC CCA ATA TCA AAC ACC ATT ATT TGT TTG ATC CAT TCT TGT AAC TAC TAT TCT TCT ATT ACT TTC ATT 
ACC AGT ATT AGC AGC AGG AAT TAC AAT ATT ACT TAC AGA CCG AAA TCT TAA CAC AAC CTT CTT TGA TCC AGC AGG AGG 
AGG AGA CCC TAT TCT ATA TCA ACA TCT A
>Negaprion_acutidens         
CCT TTA CTT GAT TTT TGG TGC ATG AGC AGG TAT AGT TGG AAC AGC CCT TAG CCT TCT AAT TCG GGC TGA ACT TGG TCA 
ACC TGG ATC ACT TTT AGG GGA TGA TCA AAT TTA TAA TGT AAT CGT AAC TGC CCA TGC TTT CGT AAT AAT CTT CTT TAT 
AGT TAT ACC AAT CAT GAT TGG TGG TTT CGG GAA CTG ACT AGT TCC ATT AAT AAT TGG TGC GCC AGA TAT AGC CTT CCC 
ACG AAT AAA TAA CAT AAG TTT CTG ACT TCT TCC ACC ATC ATT CCT TCT TCT CCT CGC CTC TGC TGG AGT AGA GGC TGG 
GGC AGG AAC TGG TTG AAC AGT CTA TCC TCC ATT AGC TAG TAA CCT AGC CCA TGC TGG GCC ATC TGT TGA TTT AGC TAT 
CTT CTC TCT CCA CTT AGC TGG TGT TTC ATC AAT TTT AGC TTC AAT TAA CTT CAT TAC AAC TAT TAT TAA TAT AAA ACC 
ACC AGC TAT TTC CCA ATA TCA AAC ACC ATT ATT TGT TTG ATC AAT TCT TGT AAC TAC TAT TCT TCT TCT CCT TTC ACT 
TCC AGT TCT CGC AGC AGG AAT TAC GAT ATT ACT TAC AGA TCG CAA CCT TAA TAC TAC ATT CTT TGA TCC TGC AGG TGG 
AGG AGA TCC AAT CCT TTA TCA ACA TTT A
>Negaprion_brevirostris      
CCT TTA CTT GAT TTT TGG TGC ATG AGC AGG TAT AGT TGG AAC AGC CCT TAG TCT TTT GAT TCG GGC TGA ACT TGG CCA 
ACC TGG ATC ACT TTT AGG GGA TGA CCA AAT TTA TAA TGT AAT CGT AAC TGC CCA CGC TTT TGT AAT GAT CTT TTT TAT 
AGT TAT GCC AAT CAT AAT TGG TGG TTT CGG AAA CTG ACT AGT TCC ATT AAT AAT TGG TGC ACC AGA TAT AGC CTT CCC 
ACG AAT AAA CAA CAT AAG TTT CTG ACT TCT TCC ACC ATC ATT TCT TCT TCT CCT CGC CTC TGC TGG AGT AGA GGC TGG 
AGC AGG TAC TGG CTG AAC AGT ATA TCC TCC ATT AGC TAG TAA CCT AGC CCA TGC TGG ACC ATC TGT TGA TTT AGC TAT 
CTT CTC TCT TCA CTT AGC CGG TGT TTC ATC AAT TTT AGC TTC AAT TAA CTT CAT TAC AAC CAT TAT TAA TAT AAA ACC 
ACC AGC TAT CTC CCA ATA TCA AAC ACC ATT ATT TGT TTG ATC CAT CCT TGT AAC TAC TAT TCT CCT TCT CCT TTC ACT 
TCC AGT TCT TGC AGC AGG GAT TAC AAT ATT ACT TAC AGA TCG TAA CCT TAA TAC TAC ATT CTT TGA CCC TGC AGG TGG 
AGG AGA TCC AAT CCT TTA TCA ACA TTT A
>Notorynchus_cepedianus      
CCT TTA CTT AAT TTT TGG TGC CTG AGC AGG AAT GGT AGG TAC AGC CCT AAG TCT ACT TAT CCG AAC AGA GTT AAG TCA 
ACC TGG AAC ACT TCT AGG GGA TGA TCA GAT TTA CAA TGT AAT TGT AAC TGC CCA TGC TTT CGT AAT GAT CTT CTT TAT 
AGT TAT ACC CGT AAT AAT CGG AGG ATT TGG CAA TTG ACT AGT ACC TTT AAT AAT TGG TGC TCC AGA TAT AGC TTT TCC 
ACG AAT AAA TAA TAT AAG CTT CTG ACT ATT ACC CCC CTC TTT CTT ACT CCT TCT CGC CTC AGC TGG TGT AGA GGC AGG 
TGC CGG TAC CGG TTG AAC AGT TTA TCC ACC CCT TGC AGG TAA CCT AGC CCA TGC AGG AGC ATC TGT AGA TTT AAC TAT 
TTT TTC ATT ACA TCT AGC TGG TAT TTC CTC AAT CCT AGC ATC AAT TAA TTT CAT CAC CAC CAT TAT TAA TAT AAA ACC 
ACC AGC TAT TTC CCA ATA TCA AAC CCC TCT TTT TGT TTG GTC TGT CTT TGT TAC TGC CAT CCT CCT TCT CCT TTC CCT 
CCC CGT CCT TGC AGC TGG AAT CAC TAT ACT ATT AAC AGA TCG TAA TTT GAA CAC AAC ATT CTT TGA CCC TTC AGG GGG 
GGG AGA TCC TAT TCT TTA CCA ACA TCT A
>Odontaspis_ferox            
CCT TTA TTT AAT CTT CGG TGC ATG AGC AGG AAT AGT GGG AAT AGC TTT AAG CCT TCT AAT TCG AGC CGA ATT AGG CCA 
ACC TGG GTC ACT TCT AGG AGA TGA TCA GAT TTA TAA TGT TAT TGT AAC CGC CCA TGC ATT CGT AAT AAT CTT CTT CAT 
GGT TAT ACC CGT AAT AAT TGG TGG GTT TGG AAA CTG ATT AGT ACC ATT AAT AAT TGG TGC ACC AGA TAT AGC CTT CCC 
ACG AAT AAA TAA CAT AAG CTT TTG ACT TCT ACC TCC TTC TTT TCT TTT ACT TCT GGC TTC AGC TGG AGT TGA AGC CGG 
AGC CGG TAC TGG TTG AAC AGT TTA TCC CCC TTT AGC TGG TAA CTT AGC ACA TGC TGG AGC ATC CGT TGA CTT AGC CAT 
CTT CTC TCT CCA TTT AGC AGG CAT CTC ATC AAT TTT AGC TTC AAT TAA CTT TAT TAC AAC CAT TAT TAA TAT AAA ACC 
ACC AGC CAT CTC TCA ATA TCA AAC ACC ATT ATT TGT GTG ATC AAT TCT AGT AAC AAC TAT CCT CCT CCT ATT ATC CCT 
TCC AGT ACT CGC AGC AGG TAT TAC AAT ATT ACT TAC TGA TCG CAA TCT AAA TAC AAC ATT CTT TGA TCC AGC AGG AGG 
AGG AGA TCC AAT TCT TTA TCA ACA TCT A
>Orectolobus_floridus        
TTT ATA TTT NAT CTT TGG TGC ATG AGC AGG AAT AGT AGG TAT AGC CCT CAG CCT TCT AAT TCG AGC AGA ACT TAG CCA 
ACC AGG GTC ACT CCT AGG TGA TGA TCA GAT TTA TAA TGT GAT TGT AAC AGC CCA CGC TTT TGT AAT AAT TTT CTT TAT 
GGT TAT ACC AGT AAT AAT CGG TGG ATT TGG AAA TTG ATT AGT ACC ATT AAT AAT TGG TGC ACC CGA CAT AGC ATT CCC 
TCG GAT AAA TAA CAT AAG CTT TTG ACT CCT TCC TCC ATC ATT TTT ATT ATT ATT AGC TTC TGC CGG AGT AGA AGC TGG 
TGC AGG AAC AGG TTG AAC AGT CTA CCC ACC ATT AGC GGG CAA TTT AGC CCA CGC CGG AGC ATC AGT TGA TTT AAC AAT 
CTT CTC TCT TCA CTT AGC AGG AAT CTC ATC AAT TTT AGC ATC TAT TAA TTT TAT TAC AAC TAT TAT TAA CAT AAA ACC 
ACC AGC TAT TTC TCA ATA TCA AAC ACC TCT ATT TGT TTG ATC AAT TCT TGT AAC CAC CAT CCT CCT CCT ACT AGC ATT 
ACC AGT TTT AGC AGC TGG AAT TAC TAT GCT CTT AAC CGA CCG CAA TCT AAA CAC AAC ATT CTT TGA CCC AGC AGG AGG 
AGG AGA TCC TAT TCT TTA TCA ACA CTT A
>Orectolobus_halei           
--T ATA TTT AAT CTT CGG TGC ATG AGC AGG AAT AGT AGG TAT AGC CCT CAG CCT TCT AAT TCG AGC AGA ACT AAG CCA 
ACC AGG GTC ACT CCT AGG TGA TGA TCA GAT TTA TAA TGT GAT TGT AAC AGC CCA CGC TTT TGT AAT AAT TTT CTT TAT 
AGT TAT ACC CGT AAT AAT CGG TGG ATT TGG AAA TTG ATT GGT ACC ATT AAT AAT TGG TGC ACC CGA CAT AGC ATT CCC 
TCG GAT AAA TAA CAT AAG CTT TTG ACT CCT CCC TCC ATC ATT TTT ATT ATT ATT AGC TTC TGC CGG AGT AGA AGC TGG 
TGC AGG AAC AGG TTG AAC AGT TTA TCC ACC ATT AGC GGG TAA TTT AGC CCA CGC CGG AGC ATC AGT CGA TTT AAC AAT 
CTT CTC TCT TCA CTT AGC AGG AAT TTC ATC AAT TTT AGC ATC TAT TAA TTT TAT TAC AAC TAT TAT TAA CAT AAA ACC 
ACC AGC TAT CTC TCA ATA TCA AAC ACC TTT ATT TGT TTG ATC AAT TCT TGT AAC CAC AAC CCT CCT CCT ACT AGC ATT 
ACC AGT TTT AGC GGC TGG AAT TAC TAT GCT CTT AAC CGA CCG CAA TCT AAA CAC AAC ATT CTT TGA CCC AGC AGG AGG 
AGG AGA TCC TAT TCT TTA TCA ACA --- -
>Orectolobus_hutchinsi       
TTT ATA TTT AAT CTT CGG TGC ATG AGC AGG AAT AGT AGG TAT AGC CCT CAG CCT TCT AAT TCG AGC AGA ACT AAG CCA 
ACC AGG GTC ACT CCT AGG TGA TGA TCA GAT TTA TAA TGT GAT TGT AAC AGC CCA TGC TTT TGT AAT AAT TTT CTT TAT 
GGT TAT ACC CGT AAT AAT CGG TGG ATT TGG AAA TTG ATT GGT ACC ATT AAT AAT TGG TGC ACC CGA CAT AGC GTT CCC 
TCG GAT AAA TAA CAT AAG CTT TTG ACT CCT CCC CCC ATC ATT TTT ATT ATT ATT AGC TTC TGC CGG AGT AGA AGC CGG 
TGC GGG AAC AGG CTG AAC AGT CTA TCC ACC ATT AGC AGG TAA TTT AGC CCA CGC CGG GGC ATC AGT CGA TTT AAC AAT 
CTT CTC TCT TCA CTT AGC AGG AAT TTC ATC AAT TTT AGC ATC TAT TAA TTT TAT TAC AAC TAT TAT TAA CAT AAA ACC 
ACC AGC TAT CTC TCA ATA TCA AAC ACC CTT ATT TGT TTG ATC AAT TCT TGT AAC CAC AAT CCT CCT CCT ACT GGC ATT 
ACC AGT TTT AGC AGC TGG AAT TAC TAT GCT CTT AAC CGA CCG CAA TCT AAA CAC AAC ATT CTT TGA CCC AGC AGG AGG 
AGG AGA TCC TAT TCT TTA TCA ACA CTT A
>Orectolobus_maculatus       
TTT ATA TTT NAT CTT CGG TGC ATG AGC AGG AAT AGT AGG TAT AGC CCT CAG CCT TCT AAT TCG AGC AGA ACT AAG CCA 
ACC AGG GTC ACT CCT AGG TGA TGA TCA GAT TTA TAA TGT GAT TGT AAC AGC CCA CGC TTT TGT AAT AAT TTT CTT TAT 
AGT TAT ACC CGT AAT AAT CGG TGG ATT TGG AAA TTG ATT GGT ACC ATT AAT AAT TGG TGC ACC CGA CAT AGC ATT CCC 
TCG GAT AAA TAA CAT AAG TTT TTG ACT CCT CCC TCC ATC ATT TTT ATT ATT ATT AGC TTC TGC CGG AGT AGA AGC TGG 
TGC AGG AAC AGG TTG AAC AGT TTA TCC ACC ATT AGC GGG TAA TTT AGC TCA CGC CGG AGC ATC AGT CGA CTT AAC AAT 
CTT CTC TCT TCA CTT AGC AGG AAT TTC ATC AAT TTT AGC ATC TAT TAA TTT TAT TAC AAC CAT TAT TAA CAT AAA ACC 
ACC AGC TAT CTC TCA ATA TCA AAC ACC TTT ATT TGT TTG ATC AAT TCT TGT AAC CAC AAT CCT CCT CCT ACT AGC ATT 
ACC AGT TTT AGC GGC TGG AAT TAC TAT GCT CTT AAC CGA CCG CAA TCT AAA CAC AAC ATT CTT TGA CCC AGC AGG AGG 
AGG AGA TCC TAT TCT TTA TCA ACA CTT A
>Orectolobus_ornatus         
TTT ATA TTT AAT CTT CGG TGC ATG AGC AGG AAT AGT AGG TAT AGC CCT CAG CCT TCT GAT TCG AGC AGA ACT AAG CCA 
ACC AGG ATC ACT CCT AGG TGA TGA TCA GAT TTA TAA TGT GAT TGT AAC AGC CCA CGC TCT TGT AAT AAT TTT CTT TAT 
GGT TAT ACC AGT AAT AAT TGG TGG ATT TGG AAA TTG ATT AGT ACC ATT AAT AAT TGG TGC ACC CGA CAT AGC ATT CCC 
TCG GAT AAA TAA CAT AAG CTT TTG ACT TCT CCC CCC ATC ATT TTT ATT ATT ATT AGC TTC TGC CGG AGT AGA AGC TGG 
TGC AGG AAC AGG TTG AAC AGT CTA CCC ACC ATT AGC GGG TAA CTT AGC CCA CGC CGG AGC ATC AGT TGA CTT AAC AAT 
CTT TTC TCT CCA CTT AGC GGG AAT TTC ATC AAT TTT AGC ATC TAT TAA TTT TAT TAC GAC TAT TAT CAA CAT AAA ACC 
ACC AGC TAT CTC TCA ATA TCA GAC ACC TTT ATT TGT TTG ATC AAT TCT TGT AAC CAC AAT CCT TCT CCT GCT AGC ATT 
ACC AGT TTT AGC GGC AGG AAT TAC TAT GCT CTT AAC CGA CCG CAA TCT AAA CAC AAC ATT CTT TGA CCC AGC GGG AGG 
AGG AGA TCC TAT TCT TTA TCA ACA CTT A
>Orectolobus_parvimaculatus  
TTT ATA TTT AAT CTT CGG TGC ATG AGC AGG AAT AGT AGG TAT AGC CCT CAG CCT TCT AAT TCG AGC AGA ACT AAG CCA 
ACC AGG GTC ACT CCT AGG TGA TGA TCA GAT TTA TAA TGT GAT TGT AAC AGC CCA CGC TTT TGT AAT AAT TTT CTT TAT 
GGT TAT ACC CGT AAT AAT CGG TGG ATT TGG AAA TTG ATT GGT ACC ATT AAT AAT TGG TGC ACC CGA CAT AGC ATT CCC 
TCG GAT AAA TAA CAT AAG CTT TTG ACT CCT CCC TCC ATC ATT TTT ATT ATT ATT AGC TTC TGC CGG AGT AGA AGC TGG 
TGC GGG AAC AGG TTG AAC AGT CTA TCC ACC ATT AGC GGG TAA TTT AGC CCA CGC CGG GGC ATC AGT CGA TTT AAC AAT 
CTT CTC TCT TCA CTT AGC AGG AAT TTC ATC AAT TTT AGC ATC TAT TAA TTT TAT TAC AAC TAT TAT TAA CAT AAA ACC 
ACC AGC TAT CTC TCA ATA TCA AAC ACC TTT ATT TGT TTG ATC AAT TCT TGT AAC CAC AAT CCT CCT CCT ACT AGC ACT 
ACC AGT TTT AGC GGC TGG AAT TAC TAT GCT CTT AAC CGA CCG CAA TCT AAA CAC AAC ATT CTT TGA CCC AGC AGG AGG 
AGG AGA TCC TAT TCT TTA TCA GCA CTT A
>Oxynotus_centrina           
--- --- -TT CGT TTT TGG TGC ATG AGC AGG AAT AGT AGG TAC AGC CCT TAG TTT ACT TAT TCG AAC AGA ATT AAG CCA 
ACC TGG TAC ACT TTT AGG AGA TGA CCA AAT CTA CAA TGT TAT TGT AAC TGC TCA CGC TTT CGT GAT AAT CTT CTT TTT 
AGT AAT GCC TGT AAT AAT TGG TGG GTT TGG GAA TTG GCT AGT GCC TTT AAT AAT TGG CGC ACC GGA TAT AGC TTT TCC 
ACG AAT AAA TAA TAT AAG CTT CTG ATT ATT ACC CCC CTC TCT CCT TTT ACT TCT AGC CTC CGC TGG TGT AGA AGC GGG 
AGC CGG AAC CGG ATG AAC AGT ATA TCC CCC TCT TGC GAG CAA TAT AGC TCA CGC AGG AGC ATC TGT AGA TTT AGC CAT 
CTT TTC CCT TCA TTT GGC CGG TAT TTC CTC GAT TCT AGC CTC TAT TAA TTT TAT CAC AAC TAT TAT TAA TAT AAA ACC 
ACC CGC CAT TTC CCA ATA TCA AAC ACC ACT TTT TGT TTG ATC TAT CCT TGT AAC TAC TGT CCT CCT CCT CCT AGC CCT 
TCC CGT CCT TGC AGC CGC AAT TAC AAT ATT ATT AAC TGA CCG TAA TTT AAA CAC AAC GTT TTT TGA TCC CGC AGG AGG 
AGG AGA CCC CAT CCT CTA TCA ACA CTT A
>Oxynotus_paradoxus          
-CT TTA CTT GAT CTT TGG TGC ATG AGC AGG AAT AGT GGG TAC AGC CCT TAG TTT ACT TAT TCG AGC AGA ATT AAG CCA 
ACC CGG TGC ACT TTT AGG GGA TGA TCA AAT CTA CAA TGT TAT TGT GAC TGC TCA CGC TTT CGT AAT AAT CTT TTT TTT 
AGT AAT ACC TGT AAT AAT TGG AGG GTT TGG AAA TTG ACT AGT GCC TTT AAT AAT TGG TGC ACC AGA TAT AGC TTT TCC 
ACG AAT AAA TAA TAT GAG CTT TTG ATT ATT ACC CCC TTC CCT CCT TTT ACT TCT AGC CTC CGC TGG TGT AGA AGC AGG 
AGC GGG AAC TGG ATG AAC AGT ATA CCC TCC TCT TGC AAG CAA TAT AGC TCA CGC AGG GGC ATC TGT AGA TTT AGC TAT 
CTT TTC CCT CCA TTT AGC CGG TAT TTC CTC AAT TCT AGC CTC TAT TAA TTT TAT TAC AAC TAT TAT TAA TAT GAA ACC 
ACC CGC TAT TTC CCA ATA TCA AAC GCC ACT TTT TGT TTG ATC TAT CCT TGT AAC TAC CGT CCT TCT CCT CCT AGC CCT 
TCC TGT CCT TGC AGC CGC AAT TAC AAT ATT ATT AAC GGA CCG TAA TTT AAA TAC AAC ATT TTT TGA CCC AGC AGG AGG 
GGG AGA TCC CAT TCT CTA CCA ACA CTT A
>Paragaleus_randalli         
CCT TTA CTT GAT TTT TGG TGC ATG AGC AGG GAT AGT TGG AAC AGC TTT AAG TCT TTT AAT TCG AGC TGA ACT GGG ACA 
ACC AGG GTC TCT CTT AGG AGA TGA CCA GAT TTA CAA TGT AAT TGT TAC CGC CCA TGC CTT TGT AAT AAT CTT CTT TAT 
AGT AAT GCC AGT TAT AAT TGG TGG TTT TGG AAA TTG ACT AAT TCC ATT AAT AAT TGG TGC ACC TGA TAT AGC CTT TCC 
ACG AAT AAA TAA CAT AAG CTT CTG ACT TCT TCC ACC ATC ATT TCT TCT CCT CCT CGC TTC TGC TGG AGT TGA AGC TGG 
AGC TGG TAC TGG TTG AAC AGT CTA CCC CCC ACT AGC AAG TAA TTT AGC TCA TGC CGG ACC ATC TGT TGA TTT AGC TAT 
TTT CTC CCT TCA TTT AGC TGG TAT TTC ATC AAT TCT AGC CTC AAT CAA CTT TAT TAC AAC TAT TAT TAA CAT AAA ACC 
CCC AGC TAT TTC TCA ATA TCA AAC ACC ATT ATT CGT TTG ATC TAT TCT TGT AAC TAC TAT TCT CCT CCT TCT TTC CCT 
CCC AGT TCT TGC AGC AGG AAT TAC AAT ATT ACT TAC AGA CCG CAA CCT TAA TAC TAC ATT CTT TGA TCC TGC AGG CGG 
AGG AGA CCC AAT TCT TTA CCA ACA --- -
>Parmaturus_xaniurus         
CCT CTA CAT AAT TTT TGG TGC ATG AGC AGG AAT AGT TGG AAT AGC TTT AAG TCT ATT AAT TCG CGC TGA ACT GGG TCA 
GCC TGG GTC TCT TTT AGG GGA TGA TCA GAT TTA TAA TGT GAT CGT AAC CGC CCA TGC CTT TGT AAT AAT TTT CTT TAT 
GGT TAT ACC AGT AAT AAT TGG CGG CTT TGG AAA CTG ACT TGT CCC TTT AAT AAT TGG GGC ACC AGA CAT AGC CTT CCC 
GCG AAT AAA TAA TAT AGG CTT CTG ACT TCT TCC CCC CTC TTT CTT ACT TCT CTT GGC TTC CGC AGG AGT AGA AGC AGG 
AGC AGG AAC CGG ATG AAC TGT TTA CCC GCC TTT GGC GGG AAA TAT AGC ACA CGC CGG ACC CTC CGT TGA TTT AGC TAT 
CTT CTC CCT TCA TTT GGC CGG TGC TTC ATC AAT CTT GGC CTC AAT TAA TTT TAT CAC AAC TAT TAT TAA TAT AAA ACC 
CCC AGC TAT CTC TCA ATA TCA AAC GCC ATT ATT TGT TTG ATC AAT TCT TAT TAC CAC TGT TCT TCT TCT TCT TTC TCT 
CCC CGT CCT TGC AGC CGG AAT TAC AAT ATT ACT TAC AGA CCG CAA CCT CAA CAC CAC ATT CTT TGA CCC CGC GGG CGG 
AGG GGA CCC AAT CCT TTA TCA ACA CTT A
>Pliotrema_warreni           
CCT ATA TTT AAT TTT TGG TGC ATG AGC GGG GAT AGT GGG TAC TGC CCT AAG TCT ACT TAT CCG AGC AGA GCT CGG TCA 
ACC TGG GAC ACT TCT TGG TGA TGA TCA AAT CTA CAA TGT AAT CGT CAC TGC CCA TGC TTT CGT AAT AAT CTT TTT TAT 
GGT AAT ACC AAT CAT GAT CGG AGG GTT CGG CAA CTG ACT AGT CCC ATT AAT GAT CGG CGC CCC TGA TAT GGC CTT CCC 
ACG AAT AAA CAA CAT AAG CTT TTG ACT CCT TCC CCC CTC CCT CCT GTT ACT TCT AGC CTC GGC TGG GGT CGA GGC TGG 
GGC CGG AAC CGG CTG AAC AGT TTA CCC ACC TTT AGC GGG AAA CTT GGC CCA TGC CGG AGC ATC TGT GGA CTT AGC CAT 
TTT TTC CCT TCA CTT AGC AGG TAT CTC CTC AAT CCT AGC CTC TAT TAA CTT CAT CAC AAC TAT CAT CAA CAT AAA ACC 
ACC AGC CAT CTC TCA ATA TCA AAC CCC ACT TTT CGT TTG ATC AAT CCT TGT AAC CAC AGT TCT TCT CCT ACT ATC CCT 
CCC AGT TCT CGC GGC TGC AAT TAC AAT ACT ACT AAC AGA CCG TAA CCT AAA CAC AAC ATT CTT TGA CCC AGC AGG AGG 
AGG GGA CCC AAT CCT CTA CCA ACA --- -
>Poroderma_africanum         
CCT GTA TTT AAT TTT CGG TGC ATG AGC AGG CAT AGT TGG GAC AGC TTT AAG CCT CCT TAT TCG AGC TGA ACT AGG TCA 
GCC AGG TTC ACT CTT AGG GGA CGA TCA GAT TTA TAA TGT AAT CGT AAC TGC CCA CGC CTT CGT AAT AAT TTT TTT TAT 
GGT CAT ACC AGT AAT AAT TGG TGG GTT TGG TAA CTG ACT AGT ACC CCT AAT GAT TGG GGC ACC AGA CAT AGC TTT TCC 
ACG AAT AAA TAA CAT AAG CTT TTG ACT CCT TCC ACC TTC CTT CCT TCT CCT ATT AGC CTC AGC AGG GGT AGA AGC TGG 
AGC AGG AAC TGG ATG AAC AGT CTA CCC ACC CTT AGC GGG CAA TAT AGC CCA TGC CGG AGC ATC TGT TGA CCT AAC TAT 
TTT CTC CCT TCA CTT AGC TGG GAT TTC ATC AAT CTT GGC CTC AAT TAA TTT CAT TAC GAC TAT TAT TAA CAT AAA ACC 
CCC AGC CAT TTC ACA ATA CCA AAC CCC TTT ATT TGT TTG ATC AAT TCT CGT AAC TAC CGT CCT TCT TCT TCT TTC ACT 
TCC TGT TCT TGC AGC CGG AAT TAC AAT ATT ATT AAC AGA CCG AAA TCT TAA TAC GAC ATT CTT TGA CCC TGC AGG AGG 
GGG GGA CCC CAT TCT TTA CCA ACA --- -
>Prionace_glauca             
CCT TTA CCT AAT TTT TGG TGC ATG AGC AGG TAT AGT TGG GAC AGC CCT AAG CCT CCT AAT TCG AGC TGA ACT TGG GCA 
ACC TGG ATC TCT TTT AGG AGA TGA TCA GAT TTA TAA TGT AAT TGT AAC CGC CCA CGC TTT TGT AAT AAT CTT TTT TAT 
GGT TAT ACC AAT CAT AAT TGG TGG TTT CGG AAA TTG ACT AGT TCC TTT AAT AAT TGG AGC ACC AGA TAT AGC CTT CCC 
ACG AAT AAA TAA CAT AAG CTT CTG ACT TCT TCC ACC ATC ATT TCT TCT CCT CCT CGC CTC TGC TGG AGT TGA AGC CGG 
AGC AGG TAC TGG TTG AAC AGT TTA TCC TCC ATT AGC TAG TAA CCT AGC ACA TGC TGG ACC ATC TGT TGA TTT AGC TAT 
TTT CTC TCT TCA CTT AGC CGG TAT TTC ATC AAT TTT AGC TTC AAT TAA CTT TAT TAC AAC CAT TAT TAA TAT AAA ACC 
ACC AGC CAT TTC CCA ATA TCA AAC ACC ATT ATT TGT TTG ATC TAT TCT TGT AAC CAC TAT TCT TCT TCT CCT AGC ACT 
TCC AGT TCT TGC AGC AGG TAT TAC AAT ATT ACT TAC AGA TCG TAA CCT TAA TAC TAC ATT CTT TGA CCC TGC AGG TGG 
AGG AGA TCC AAT CCT TTA TCA GCA CTT A
>Pristiophorus_cirratus      
CCT ATA TTT AAT TTT TGG TGC ATG AGC AGG GAT AGT GGG CAC TGC CCT AAG CCT ACT CAT CCG AGC AGA GCT CGG TCA 
ACC TGG TAC ACT CCT GGG TGA TGA TCA AAT CTA TAA TGT AGT TGT TAC TGC CCA TGC TTT CGT AAT AAT CTT CTT CAT 
GGT TAT ACC AAT TAT AAT TGG CGG ATT CGG CAA CTG ACT AGT CCC ATT AAT GAT TGG TGC CCC TGA CAT AGC CTT TCC 
ACG AAT AAA TAA CAT AAG CTT TTG ACT CCT TCC GCC CTC CCT CTT ACT ACT CCT GGC CTC AGC CGG AGT AGA AGC CGG 
AGC CGG AAC CGG CTG AAC AGT CTA CCC GCC TCT AGC TGG AAA CTT GGC CCA TGC CGG AGC ATC CGT AGA TTT AGC CAT 
TTT TTC CCT TCA CTT AGC AGG CAT CTC CTC AAT CCT CGC CTC TAT TAA CTT CAT CAC AAC TAT CAT CAA CAT AAA ACC 
ACC AGC CAT CTC TCA ATA TCA AAC ACC TCT TTT TGT CTG ATC GAT CCT TGT AAC CAC TAT TCT CCT CCT TCT ATC CCT 
TCC GGT CCT CGC GGC TGC AAT TAC AAT ATT ACT AAC AGA TCG TAA CCT AAA CAC AAC ATT CTT TGA CCC CGC AGG AGG 
TGG AGA CCC TAT CCT CTA CCA ACA CTT G
>Pristiophorus_nudipinnis    
CCT ATA TTT AAT TTT TGG TGC ATG AGC AGG GAT AGT TGG CAC TGC CCT AAG CCT ACT TAT CCG AGC AGA GCT CGG TCA 
GCC TGG GAC ACT CCT TGG AGA TGA TCA GAT CTA TAA TGT AAT TGT TAC TGC CCA TGC CTT CGT AAT AAT CTT CTT CAT 
GGT GAT ACC CAT CAT AAT TGG TGG TTT CGG CAA TTG ACT AGT CCC ATT AAT GAT TGG CGC CCC CGA CAT AGC CTT CCC 
CCG AAT AAA TAA CAT AAG CTT TTG ACT CCT TCC ACC CTC TCT CTT ATT ACT CCT AGC CTC AGC TGG AGT AGA AGC CGG 
GGC TGG AAC CGG CTG GAC AGT TTA CCC GCC CCT GGC GGG TAA CTT AGC CCA TGC CGG AGC ATC TGT GGA TTT AGC TAT 
TTT CTC TCT CCA TTT AGC AGG TAT CTC CTC AAT TCT CGC CTC TAT TAA CTT TAT CAC AAC TAT TAT TAA CAT AAA ACC 
TCC AGC CAT CTC CCA ATA TCA AAC ACC GCT TTT TGT CTG ATC AAT TCT TGT TAC CAC TAT TCT TCT CCT TCT ATC TCT 
TCC AGT CCT CGC AGC TGC AAT TAC GAT GCT ACT AAC AGA TCG TAA CCT GAA CAC GAC ATT CTT TGA CCC CGC AGG AGG 
AGG GGA CCC CAT CCT CTA CCA ACA TTT G
>Proscyllium_habereri        
--- --- --- --- --- --- TGC TTG AGC AGG AAT AGT TGG GAC GGC CCT AAG TTT ACT TAT TCG AGC TGA ACT AGG TCA 
ACC TGG ATC ACT TTT AGG TGA CGA TCA GAT TTA CAA TGT GAT CGT CAC CGC CCA TGC TTT TGT AAT AAT CTT TTT CAT 
GGT AAT GCC AGT AAT GAT TGG CGG CTT TGG AAA TTG ACT AGT CCC TTT AAT AAT TGG TGC TCC AGA TAT AGC CTT TCC 
CCG AAT AAA TAA TAT AAG CTT CTG ACT TCT CCC CCC ATC GTT TCT TTT ACT TCT GGC TTC TGC TGG AGT AGA AGC TGG 
AGC AGG GAC CGG CTG AAC AGT TTA TCC ACC ACT AGC AAG TAA TTT AGC ACA TGC TGG ACC TTC TGT AGA TTT AGC CAT 
CTT CTC ATT ACA CTT AGC CGG TAT TTC ATC AAT TTT AGC CTC AAT TAA TTT TAT TAC AAC CAT CAT TAA CAT AAA ACC 
ACC TGC TAT TTC TCA GTA TCA AAC ACC ATT ATT TGT CTG ATC AAT TCT TGT TAC CAC TGT TCT TCT TCT TCT TTC CCT 
TCC TGT TCT TGC AGC CGG AAT TAC AAT ATT ACT TAC AGA TCG TAA TCT TAA TAC CAC ATT CTT TGA TCC AGC AGG GGG 
AGG GGA CCC AAT TCT TTA TCA ACA CTT A
>Proscymnodon_plunketi       
-CT TTA CTT AAT CTT TGG TGC ATG AGC AGG AAT AGT GGG CAC GGC TCT TAG TTT ACT AAT TCG AGC AGA GCT AAG CCA 
ACC TGG TAC ACT TTT AGG GGA CGA TCA AAT CTA CAA TGT TAT TGT AAC CGC CCA CGC TTT TGT AAT AAT CTT TTT TTT 
AGT AAT GCC TGT AAT AAT TGG CGG GTT CGG AAA TTG ACT AGT ACC TTT AAT AAT TGG TGC ACC AGA TAT AGC TTT CCC 
GCG AAT AAA TAA TAT AAG CTT CTG ATT ATT GCC TCC CTC CCT CCT TCT ACT TCT AGC CTC CGC TGG TGT AGA AGC AGG 
GGC CGG AAC TGG CTG AAC AGT ATA TCC CCC TCT TGC AAG CAA CAT AGC TCA CGC AGG AGC ATC TGT AGA TTT AGC CAT 
CTT TTC CCT CCA TTT GGC TGG CAT TTC CTC GAT TCT AGC CTC TAT TAA TTT TAT CAC AAC TAT TAT TAA CAT GAA GCC 
GCC CGC CAT CTC CCA ATA TCA AAC ACC ACT TTT TGT TTG ATC TAT CCT TGT AAC TAC TGT CCT TCT CCT CCT AGC CCT 
TCC AGT CCT CGC AGC TGC AAT TAC AAT ATT ATT AAC CGA CCG TAA TTT AAA CAC GAC ATT NTT TGA CCC GGC GGG AGG 
NGG AGA CCC CAT TCT CTA TCA ACA CCT A
>Pseudocarcharias_kamoharai  
-CT TTA TTT AAT CTT TGG TGC ATG AGC AGG AAT AGT GGG AAC AGC CCT AAG CCT TTT AAT TCG AGC TGA ACT GGG TCA 
ACC TGG ATC ACT TTT AGG AGA TGA CCA AAT CTA TAA TGT AAT TGT AAC CGC CCA TGC ATT CGT AAT AAT CTT CTT CAT 
GGT TAT GCC AGT AAT AAT CGG TGG ATT TGG TAA CTG ACT AGT ACC ATT AAT AAT TGG TGC ACC AGA CAT GGC CTT TCC 
ACG AAT AAA TAA TAT AAG CTT CTG ACT TCT CCC TCC TTC TTT TCT CTT ACT CTT AGC TTC AGC TGG AGT TGA AGC CGG 
AGC CGG CAC TGG CTG AAC AGT ATA TCC CCC TTT AGC TGG TAA CCT AGC CCA TGC CGG AGC ATC CGT TGA CTT AGC CAT 
TTT CTC CCT CCA CTT AGC AGG TAT TTC ATC TAT TTT AGC TTC AAT TAA TTT TAT CAC AAC CAT TAT TAA TAT AAA ACC 
ACC AGC TAT TTC CCA GTA CCA AAC ACC ATT ATT CGT GTG ATC AAT TCT AGT AAC AAC CAT TCT TCT TCT CTT ATC TCT 
ACC AGT ACT CGC AGC CGG TAT TAC AAT ATT ATT AAC TGA CCG AAA TCT AAA CAC AAC ATT TTT TGA TCC AGC CGG TGG 
AGG AGA TCC AAT TCT TTA TCA ACA CTT A
>Pseudotriakis_microdon      
CCT CTA CCT TAT TTT TGG TGC ATG AGC AGG AAT AGT TGG AAC AGC TCT AAG TCT TCT TAT TCG AGC TGA ACT AGG TCA 
GCC TGG TTC TCT TTT AGG AGA TGA TCA GAT TTA TAA TGT AAT CGT AAC CGC TCA TGC TTT TGT AAT AAT CTT TTT TAT 
GGT AAT ACC AGT AAT GAT TGG TGG CTT TGG AAA TTG ACT AGT TCC ATT AAT AAT TGG TGC ACC AGA CAT AGC CTT TCC 
TCG AAT AAA TAA TAT AAG CTT CTG ACT TCT CCC CCC ATC CTT CCT TCT TCT TCT GGC TTC AGC CGG AGT TGA AGC TGG 
AGC AGG GAC CGG CTG AAC AGT TTA TCC TCC ACT AGC AAG CAA CTT AGC ACA TGC CGG ACC TTC TGT AGA CTT GGC CAT 
CTT CTC CCT TCA CTT AGC TGG AAT TTC CTC AAT TTT GGC CTC AAT TAA CTT TAT TAC AAC TAT TAT TAA TAT AAA ACC 
ACC AGC TAT TTC TCA ATA CCA GAC ACC ACT ATT TGT TTG ATC AAT TCT CGT GAC TAC TGT TCT TCT CCT TCT AGC CCT 
CCC TGT TCT TGC AGC TGG AAT TAC AAT ATT ACT TAC AGA CCG TAA TCT CAA CAC CAC ATT CTT TGA CCC AGC AGG TGG 
AGG GGA CCC AAT TCT TTA TCA ACA TCT A
>Rhincodon_typus             
CCT TTA TTT AAT CTT TGG TGC ATG AGC AGG AAT AGT AGG TCT AGC TCT CAG TCT TCT AAT TCG AGC TGA ACT AAG CCA 
ACC TGG ATC TCT TTT AGG AGA TGA TCA GAT TTA TAA NGT GAT CGT AAC AGC TCA NGC CTT TGT AAT AAT CTT CTT TAT 
AGT TAT ACC AGT AAT AAT TGG TGG GTT TGG AAA CTG ACT AGT GCC CTT AAT AAT TGG TGC ACC TGA TAT AGC CTT CCC 
ACG AAT AAA TAA CAT AAG CTT TTG ATT ACT TCC ACC TTC ATT CTT ATT ACT ATT AGC TTC TGC AGG AGT AGA AGC TGG 
GGC AGG AAC AGG CTG AAC TGT TTA TCC ACC ATT AGC AGG CAA TCT AGC CCA CGC GGG AGC ATC AGT TGA TCT AAC TAT 
TTT CTC CTT ACA TCT AGC AGG AAT TTC ATC AAT TTT AGC CTC CAT TAA CTT CAT CAC AAC TAT TAT TAA TAT AAA ACC 
ACC AGC TAT CTC TCA ATA CCA AAC ACC ACT ATT CGT CTG ATC TAT TCT TGT AAC TAC CAT TCT ACT ACT ACT TTC ATT 
ACC AGT ACT AGC AGC AGG AAT TAC AAT ATT ACT TAC AGA CCG AAA TCT TAA CAC AAC ATT TTT CGA TCC GGC AGG AGG 
TGG AGA TCC TAT CTT GTA TCA ACA TTT A
>Rhizoprionodon_acutus       
CCC TTT ATT TAT TTT TGG TGC ATG AGC AGG TAT AGT TGG AAC AGC CCT AAG TCT ACT AAT TCG AGC CGA ACT TGG TCA 
ACC TGG GTC TCT TTT AGG AGA CGA TCA GAT TTA TAA TGT GAT CGT AAC TGC CCA CGC TTT TGT AAT AAT CTT TTT TAT 
GGT TAT ACC AAT TAT AAT TGG CGG TTT CGG AAA TTG ACT GGT TCC CTT AAT GAT TGG TGC ACC AGA TAT AGC CTT CCC 
ACG AAT AAA TAA TAT GAG CTT TTG ACT CCT TCC ACC ATC ATT CCT TCT TCT CTT AGC TTC CGC TGG GGT AGA AGC TGG 
AGC AGG TAC TGG TTG AAC AGT TTA TCC TCC ATT AGC TAG CNA CCT AGC TCA TGC TGG ACC ATC TGT TGA CCT AGC CAT 
TTT CTC CCT CCA TTT AGC CGG TGT TTC ATC AAT CTT AGC CTC AAT TAA CTT TAT TAC AAC CAT TAT TAA TAT AAA ACC 
ACC AGC CAT TTC CCA ATA CCA AAC CCC TTT ATT TGT TTG ATC TAT TCT TGT AAC TAC TAT TCT CCT TCT TCT CTC ACT 
TCC AGT CCT TGC AGC AGG GAT TAC AAT ATT ACT TAC AGA TCG CAA CCT TAA CAC CAC ATT CTT TGA TCC TGC AGG TGG 
GGG AGA CCC AAT CCT TTA CCA ACA CCT A
>Rhizoprionodon_lalandii     
CCT TTA CTT AAT TTT TGG TGC ATG AGC AGG TAT AGT TGG AAC AGC CCT AAG TCT TCT AAT TCG AGC CGA ACT TGG TCA 
ACC TGG ATC TCT TTT AGG TGA TGA TCA GAT TTA CAA TGT GAT CGT AAC TGC CCA CGC TTT TGT AAT AAT CTT TTT TAT 
GGT AAT ACC AAT TAT AAT TGG TGG TTT CGG AAA TTG ACT GGT TCC TTT AAT AAT TGG TGC ACC AGA TAT AGC CTT CCC 
ACG AAT AAA TAA CAT GAG CTT TTG ACT CCT TCC ACC TTC ATT CCT TCT TCT CCT AGC TTC TGC TGC AGT AGA AGC TGG 
AGC AGG TAC TGG TTG AAC AGT CTA TCC CCC ATT AGC TAG CAA TCT AGC TCA CGC CGG ACC ATC TGT CGA CCT AGC TAT 
TTT CTC CCT TCA TTT AGC CGG CGT TTC ATC AAT TTT AGC CTC AAT TAA CTT TAT TAC AAC CAT TAT TAA CAT AAA ACC 
ACC AGC TAT TTC CCA ATA TCA AAC ACC TTT ATT TGT TTG ATC TAT TCT TGT AAC TAC TAT TCT CCT TCT CCT TTC ACT 
TCC AGT TCT TGC AGC AGG AAT TAC AAT ATT ACT TAC AGA TCG CAA CCT TAA TAC CAC ATT CTT TGA TCC TGC AGG TGG 
GGG AGA CCC AAT TCT TTA CCA ACA CCT A
>Rhizoprionodon_porosus      
--- --- --- --- --- --- --- --- --- --- --- --- --- --- --- --- --- --- --- --T TAG GAC CGA ACT TGG TCA 
ACC TGG ATC TCT CTT AGG AGA TGA TCA GAT TTA TAA TGT GAT CGT AAC TGC CCA CGC TTT TGT AAT AAT CTT CTT TAT 
AGT AAT ACC AAT TAT AAT TGG TGG CTT CGG AAA TTG GCT GGT TCC CTT AAT AAT TGG TGC ACC AGA TAT AGC CTT CCC 
ACG AAT AAA TAA CAT GAG CTT TTG GCT CCT TCC ACC TTC ATT CCT TCT TCT CCT AGC TTC TGC TGG AGT AGA AGC TGG 
AGC AGG TAC TGG TTG GAC AGT CTA TCC CCC ATT AGC TAG TAA TAT AGC TCA CGC TGG ACC ATC TGT TGA TCT GGC TAT 
TTT CTC CCT TCA TTT AGC CGG TGT TTC ATC AAT TTT AGC CTC AAT TAA CTT TAT TAC AAC CAT TAT TAA CAT AAA ACC 
ACC AGC TAT TTC CCA ATA TCA AAC ACC TTT ATT TGT TTG GTC TAT TCT TGT AAC TAC TAT TCT CCT TCT CCT TTC ACT 
TCC AGT CCT TGC AGC AGG AAT TAC AAT ATT ACT TAC AGA TCG CAA CCT TAA TAC CAC ATT CTT TGA TCC TGC AGG TGG 
GGG GAG G-- --- --- --- --- --- --- -
>Rhizoprionodon_taylori      
CCT TTA TTT AAT TTT TGG TGC ATG GGC AGG TAT AGT TGG AAC AGC CCT AAG TCT CCT AGT TCG AGC CGA ACT TGG TCA 
ACC TGG ATC TCT TTT AGG AGA CGA TCA GAT TTA TAA TGT GAT CGT AAC TGC CCA CGC TTT TGT AAT AAT CTT TTT TAT 
GGT TAT ACC AGT TAT AAT TGG TGG CTT CGG AAA TTG ACT GGT CCC TCT AAT AAT TGG TGC ACC AGA TAT AGC CTT CCC 
ACG AAT AAA TAA CAT AAG CTT CTG ACT CCT CCC ACC ATC ATT CCT TCT TCT CCT AGC TTC TGC TGG GGT AGA AGC TGG 
AGC AGG CAC TGG TTG AAC AGT TTA TCC TCC ATT AGC TAG CAA TCT AGC TCA TGC CGG ACC ATC TGT TGA CCT GGC TAT 
TTT CTC CCT CCA TTT GGC CGG TGT TTC ATC AAT TTT AGC CTC AAT TAA CTT TAT TAC AAC TAT CAT TAA TAT AAA ACC 
ACC AGC TAT TTC CCA ATA TCA AAC ACC TTT ATT TGT TTG ATC TAT TCT TGT AAC TAC TAT TCT CCT CCT CCT TTC ACT 
TCC AGT CCT TGC AGC AGG GAT TAC AAT ATT ACT TAC AGA CCG TAA CCT TAA TAC CAC ATT CTT TGA TCC TGC GGG TGG 
GGG AGA TCC AAT TCT TTA CCA ACA TCT A
>Rhizoprionodon_terraenovae  
CCT TTA CTT AAT TTT TGG TGC ATG GGC AGG TAT AGT TGG AAC AGC CCT AAG TCT CCT AAT TCG AGC CGA ACT CGG TCA 
ACC TGG ATC TCT CTT AGG AGA TGA TCA GAT TTA TAA TGT GAT CGT AAC TGC CCA CGC TTT TGT AAT AAT CTT CTT TAT 
GGT AAT GCC AAT TAT AAT TGG TGG TTT CGG AAA TTG ACT GGT TCC CTT AAT AAT TGG TGC ACC AGA TAT AGC CTT CCC 
ACG AAT AAA TAA CAT GAG CTT TTG ACT CCT TCC ACC TTC ATT CCT TCT TCT CCT AGC TTC TGC TGG AGT AGA AGC TGG 
AGC AGG TAC TGG TTG AAC AGT CTA TCC CCC ATT AGC TAG TAA CAT AGC TCA CGC TGG ACC ATC TGT TGA TCT GGC TAT 
TTT CTC CCT TCA TTT AGC CGG TGT TTC ATC AAT TTT AGC CTC AAT TAA CTT TAT TAC AAC CAT TAT CAA CAT AAA ACC 
ACC AGC TAT TTC CCA ATA TCA AAC ACC TTT ATT TGT TTG ATC TAT TCT TGT AAC TAC TAT TCT CCT TCT CCT TTC ACT 
TCC AGT CCT TGC AGC AGG AAT TAC AAT ATT ACT TAC AGA TCG CAA CCT TAA TAC CAC ATT CTT TGA TCC TGC AGG TGG 
GGG AGA CCC AAT TCT TTA CCA ACA CCT A
>Schroederichthys_bivius     
CCT TTA CTT GAT TTT TGG TGC ATG AGC AGG AAT AGT GGG AAC TGC TTT AAG TCT CCT TAT TCG AGC AGA ACT GGG CCA 
ACC TGG TTC ACT TTT AGG TGA TGA TCA AAT CTA TAA TGT GAT CGT AAC CGC CCA TGC TTT AGT AAT AAT TTT TTT TAT 
AGT TAT ACC AGT AAT AAT CGG AGG TTT TGG AAA CTG ACT GGT GCC CCT AAT AAT TGG TGC ACC AGA TAT AGC CTT TCC 
TCG AAT AAA TAA CAT AAG TTT TTG ACT CCT TCC ACC ATC ATT TCT TTT ACT ATT AGC TTC TGC AGG GGT TGA AGC CGG 
AGC TGG CAC CGG CTG AAC AGT TTA CCC CCC CTT ATC AGG CAA TTT AGC ACA TGC CGG GCC ATC TGT TGA TTT AAC TAT 
TTT TTC ACT TCA TCT AGC AGG TGT ATC GTC AAT TTT AGC CTC AAT TAA TTT TAT TAC AAC TAT TAT TAA TAT AAA ACC 
CCC AGC TGT TTC TCA ATA TCA AAC ACC ATT ATT TGT TTG ATC AGT TCT TGT AAC TAC TAT TTT ATT ACT CTT AGC CCT 
TCC AGT ACT TGC AGC CGG AAT TAC AAT ATT ATT GAC AGA CCG AAA CCT TAA TAC CAC ATT CTT TGA CCC TGC CGG TGG 
AGG AGA TCC TAT TCT CTA TCA ACA TTT A
>Scoliodon_laticaudus        
--- --- --- --- --- --- --- --- --- --- --- --- -GG AAC AGC CCT AAG TCT TCT TAT CCG AGC TGA ACT CGG ACA 
ACC TGG ATC TCT GCT GGG TGA TGA TCA GAT TTA TAA TGT AAT TGT AAC TGC CCA TGC TTT TGT AAT AAT CTT TTT TAT 
AGT TAT ACC AAT CAT AAT TGG TGG TTT CGG AAA CTG ACT AGT TCC CCT AAT GAT TGG TGC ACC AGA TAT AGC CTT TCC 
ACG AAT AAA TAA TAT GAG CTT TTG ACT CCT TCC ACC TTC ATT TCT TCT TCT CTT AGC CTC CGC CGG AGT AGA AGC TGG 
AGC AGG TAC TGG TTG AAC GGT TTA CCC CCC ATT AGC TAG TAA TTT AGC CCA CGC TGG ACC ATC TGT TGA CCT CGC TAT 
TTT TTC CCT TCA CTT GGC TGG TGT TTC ATC AAT TTT AGC CTC AAT TAA TTT TAT TAC AAC AAT TAT TAA TAT AAA ATC 
ACC AGC TAT TTC TCA ATA TCA AAC ACC ATT ATT TGT GTG ATC TAT TCT TGT AAC CAC TGT TCT TCT TCT CCT TTC CCT 
TCC AGT TCT TGC AGC AGG AAT TAC AAT ACT ACT TAC GGA CCG TAA TCT TAA TAC CAC ATT TTT TGA CCC TGC AGG TGG 
AGG AGA TC- --- --- --- --- --- --- -
>Scyliorhinus_canicula       
--- --- --- --- --- --- --- --- --- --- --- --- --- --- --- --- --- --- --- --- --- --- --- -TT AGG TCA 
GCC GGG TTC ACT TTT AGG GGA TGA TCA GAT TTA TAA TGT AAT CGT AAC TGC CCA TGC TTT CGT AAT AAT CTT CTT TAT 
AGT TAT GCC AGT AAT AAT TGG CGG ATT TGG GAA CTG ACT AGT ACC CCT AAT GAT TGG AGC ACC AGA TAT AGC CTT CCC 
TCG AAT AAA TAA CAT AAG CTT CTG ACT CCT TCC ACC CTC CTT TCT CCT CCT ATT AGC TTC AGC AGG GGT AGA AGC TGG 
GGC AGG GAC TGG ATG AAC AGT CTA CCC CCC ATT AGC CGG TAA TAT AGC TCA TGC GGG AGC ATC CGT TGA TTT AAC TAT 
CTT CTC TCT CCA CCT AGC TGG TAT TTC ATC AAT TTT AGC TTC AAT TAA TTT TAT CAC AAC TAT TAT TAA TAT AAA ACC 
CCC AGC TGT ATC ACA ATA CCA AAC ACC ATT ATT TGT GTG ATC AAT TCT CGT GAC TAC CGT CCT TCT TCT TCT ATC CCT 
CCC TGT CCT TGC AGC CGG AAT TAC AAT ATT GTT AAC AGA TCG AAA TCT TAA TAC AAC ATT CTT TGA CCC AGC AGG AGG 
AGG AGA TCC TAT TCT TTA TCA GCA --- -
>Scyliorhinus_capensis       
CCT ATA CTT AAT CTT TGG TGC ATG AGC AGG TAT GGT CGG AAC AGC CCT AAG CCT CCT AAT TCG AGC TGA ATT AGG TCA 
ACC CGG TTC ACT TTT AGG TGA TGA TCA GAT TTA TAA TGT AAT CGT AAC TGC CCA TGC TTT CGT AAT AAT TTT CTT TAT 
GGT TAT GCC AGT AAT AAT TGG TGG GTT TGG AAA CTG ACT AGT ACC CCT AAT GAT TGG AGC ACC AGA CAT AGC TTT CCC 
TCG AAT AAA TAA CAT AAG CTT TTG ACT CCT TCC ACC TTC CTT TCT TCT CCT ATT AGC CTC AGC AGG GGT AGA AGC TGG 
AGC AGG AAC TGG GTG AAC AGT CTA TCC CCC ATT AGC TGG TAA TAT AGC CCA TGC CGG AGC ATC CGT TGA TTT AAC TAT 
CTT CTC TCT CCA CCT AGC TGG TAT TTC ATC AAT CTT AGC TTC AAT TAA TTT TAT TAC AAC TAT TAT TAA TAT AAA ACC 
CCC AGC TGT ATC ACA GTA CCA GAC ACC CTT ATT TGT GTG GTC AAT TCT CGT GAC TAC CGT CCT TCT TCT TCT ATC CCT 
TCC TGT CCT TGC AGC CGG AAT TAC AAT ATT ATT AAC AGA TCG AAA TCT TAA TAC AAC ATT CTT TGA CCC AGC AGG GGG 
AGG GGA CCC TAT TCT TTA TCA ACA CCT A
>Scyliorhinus_retifer        
CCT ATA CTT AAT CTT TGG TGC ATG AGC AGG CAT AGT CGG AAC AGC CTT AAG CCT CCT AAT TCG AGC TGA ATT AGG TCA 
GCC GGG TTC ACT TTT AGG TGA TGA TCA GAT TTA CAA TGT AAT CGT AAC TGC CCA TGC TTT CGT AAT AAT TTT CTT TAT 
GGT TAT ACC AGT AAT AAT CGG CGG ATT TGG AAA CTG ACT AGT ACC CCT AAT GAT TGG GGC ACC AGA TAT AGC CTT CCC 
TCG AAT AAA TAA CAT AAG CTT TTG ACT CCT TCC ACC CTC CTT TCT TCT CCT ATT GGC CTC AGC TGG GGT AGA AGC TGG 
GGC GGG AAC TGG ATG AAC AGT CTA TCC CCC ATT AGC TGG TAA TAT AGC CCA TGC CGG GGC ATC CGT TGA TTT AAC TAT 
CTT CTC TCT CCA CCT AGC TGG TAT TTC ATC AAT CTT AGC TTC AAT TAA TTT TAT TAC AAC TAT TAT TAA TAT AAA ACC 
CCC AGC TGT ATC ACA GTA CCA AAC ACC CTT ATT TGT ATG GTC AAT TCT CGT GAC TAC CGT CCT TCT TCT TCT ATC CCT 
CCC TGT CCT TGC AGC CGG AAT TAC AAT ATT ATT AAC AGA TCG AAA TCT TAA TAC AAC ATT CTT TGA CCC AGC AGG AGG 
AGG AGA CCC TAT TCT TTA TCA ACA TCT A
>Scyliorhinus_stellaris      
--- -TC AGT TAT CTT TGG TGC ATG AGC AGG CAT GGT CGG AAC AGC CCT AAG CCT ACT AAT TCG AGC TGA ATT AGG TCA 
GCC GGG TTC ACT TTT AGG TGA TGA TCA GAT TTA CAA TGT AAT CGT AAC TGC CCA TGC TTT CGT AAT AAT TTT CTT TAT 
AGT TAT ACC AGT AAT GAT CGG TGG ATT TGG AAA CTG ACT GGT ACC CCT AAT AAT TGG AGC ACC AGA TAT AGC CTT CCC 
TCG AAT AAA TAA CAT AAG CTT TTG ACT CCT TCC ACC CTC CTT TCT TCT CCT ATT AGC CTC AGC AGG GGT AGA GGC CGG 
AGC AGG AAC TGG GTG GAC AGT TTA TCC CCC ATT AGC TGG TAA TAT AGC CCA TGC CGG GGC ATC CGT TGA TTT AAC TAT 
CTT CTC CCT CCA TCT AGC TGG TAT TTC ATC AAT CTT AGC TTC AAT TAA TTT TAT TAC AAC CAT TAT TAA TAT AAA ACC 
CCC AGC CGT ATC ACA GTA CCA AAC ACC CTT ATT TGT GTG ATC AAT TCT CGT AAC TAC TGT CCT TCT TCT TTT ATC CCT 
CCC TGT CCT TGC AGC CGG AAT TAC AAT GTT ATT AAC AGA TCG AAA CCT TAA TAC AAC ATT CTT TGA CCC AGC AGG AGG 
GGG AGA CCC CAT TCT TTA TCA GCA CTT A
>Scyliorhinus_torazame       
CCT ATA TTT AAT CTT TGG TGC ATG AGC AGG CAT AGT TGG GAC AGC TTT AAG TCT TCT TAT CCG AGC TGA ACT CGG GCA 
ACC AGG TTC ACT CTT GGG TGA TGA TCA GAT T-- -AA TGT AAT CGT AAC AGC CCA TGC CTT TGT AAT AAT TTT CTT TAT 
AGT TAT GCC AGT AAT AAT CGG TGG GTT TGG AAA CTG ATT AGT ACC ATT AAT GAT TGG TGC ACC AGA TAT AGC TTT TCC 
TCG TAT AAA TAA TAT AAG CTT TTG ACT ACT TCC TCC TTC CTT CCT TCT TCT ACT GGC TTC AGC TGG AGT AGA AGC TGG 
TGC AGG GAC TGG ATG AAC AGT --- CCC CCC ATT AGC TGG TAA TAT AGC CCA TGC CGG AGC ATC CGT TGA TTT AAC CAT 
CTT CTC TCT TCA CTT AGC TGG CAT TTC ATC AAT TTT AGC CTC AAT TAA CTT TAT TAC AAC TAT TAT TAA TAT AAA ACC 
CCC AGC TGT TTC ACA ATA CCA AAC TCC CTT ATT TGT ATG ATC TAT TCT TGT AAC AAC TGT TCT TCT TCT TCT ATC TCT 
CCC TGT CCT TGC AGC CGG CAT TAC AAT GCT ATT AAC AGA CCG AAA TCT TAA TAC AAC ATT CTT TGA TCC TGC AGG GGG 
CGG AGA CCC AAT TCT --- TCA ACA TTT A
>Scylliogaleus_quecketti     
CCT TTA CTT GAT TTT TGG TGC ATG AGC AGG CAT AGT TGG GAC AGC CCT AAG CCT TCT AAT TCG AGC CGA ACT GGG ACA 
GCC AGG ATC GCT TTT AGG TGA TGA TCA GAT TTA CAA TGT GAT CGT AAC CGC CCA TGC TTT TGT AAT AAT CTT CTT TAT 
GGT TAT ACC AAT CAT GAT TGG TGG CTT TGG GAA TTG ACT GGT CCC ATT AAT AAT TGG TGC ACC AGA TAT AGC TTT TCC 
ACG AAT AAA TAA CAT AAG CTT CTG ACT CCT TCC CCC ATC ATT TCT TCT CCT TCT CGC CTC TGC AGG AGT AGA AGC TGG 
AGC GGG TAC CGG TTG AAC AGT TTA CCC ACC ACT AGC AAG CAA TTT AGC CCA TGC TGG ACC ATC TGT TGA TTT AGC CAT 
CTT CTC CCT TCA CTT AGC CGG TAT TTC ATC AAT CTT AGC CTC AAT TAA CTT TAT TAC AAC CAT CAT TAA CAT AAA ACC 
ACC AGC TAT TTC CCA ATA CCA AAC ACC GTT ATT TGT TTG ATC CAT TCT TGT AAC CAC TAT TCT TCT TCT CCT CTC CCT 
TCC AGT TCT TGC AGC AGG AAT TAC AAT ATT ACT CAC AGA CCG TAA CCT TAA CAC TAC ATT CTT TGA CCC TGC AGG CGG 
AGG AGA CCC TAT CCT TTA CCA ACA TTT A
>Scymnodon_ringens           
-CT TTA CTT AAT CTT TGG TGC ATG AGC AGG AAT AGT GGG CAC GGC TCT TAG CTT GCT CAT TCG AGC AGA ATT AAG CCA 
ACC TGG TAC ACT TTT AGG GGA TGA TCA AAT CTA CAA TGT TAT TGT AAC CGC TCA CGC TTT CGT AAT AAT CTT TTT TTT 
AGT AAT GCC TGT AAT AAT TGG TGG ATT CGG AAA TTG ACT AGT GCC TTT AAT AAT TGG TGC ACC AGA CAT AGC TTT TCC 
ACG AAT AAA TAA TAT AAG CTT TTG ATT ATT ACC TCC CTC CCT CCT TTT ACT TCT AGC CTC CGC TGG TGT AGA GGC AGG 
AGC TGG AAC TGG CTG AAC AGT ATA TCC CCC TCT TGC AAG CAA TAT AGC TCA CGC AGG AGC ATC TGT AGA TTT AGC CAT 
CTT TTC CCT CCA TTT GGC TGG TAT TTC ATC AAT TCT AGC CTC TAT TAA TTT TAT CAC AAC TAT TAT TAA CAT GAA ACC 
ACC TGC TAT TTC CCA ATA TCA AAC TCC ACT TTT TGT TTG ATC TAT CCT TGT AAC TAC TGT CCT CCT CCT CCT AGC CCT 
TCC TGT CCT TGC AGC TGC AAT TAC AAT ATT ATT AAC CGA CCG TAA TTT AAA TAC GAC ATT TTT TGA CCC AGC GGG GGG 
AGG GGA TCC CAT CCT CTA CCA ACA CTT A
>Somniosus_microcephalus     
CCT ATA TTT AAT CTT TGG TGC CTG AGC AGG GAT AGT AGG CAC AGC CCT GAG TTT ACT TAT TCG AAC AGA ATT AAG CCA 
ACC AGG AAC ACT TCT AGG AGA TGA TCA AAT CTA CAA TGT TAT TGT TAC TGC TCA CGC TTT CGT AAT AAT CTT TTT TAT 
AGT AAT GCC TGT AAT AAT TGG CGG GTT CGG AAA TTG ATT AGT CCC TCT AAT AAT TGG CGC ACC CGA CAT AGC TTT CCC 
GCG AAT AAA TAA CAT AAG CTT TTG ATT ACT TCC CCC CTC TCT CCT ACT ACT TTT AGC CTC TGC CGG GGT TGA AGC AGG 
AGC CGG AAC CGG CTG AAC GGT CTA TCC CCC CCT TGC AGG TAA TAT AGC CCA CGC AGG CGC ATC CGT AGA CTT AGC CAT 
CTT CTC ACT CCA CTT GGC TGG TAT TTC ATC AAT TTT AGC CTC TGT TAA CTT CAT CAC AAC TAT TAT TAA TAT AAA ACC 
ACC TGC CAT TTC TCA ATA TCA AAC ACC ACT CTT TGT CTG ATC CAT CCT TGT AAC TAC AGT CCT CCT ACT CCT TTC CCT 
TCC TGT TCT TGC AGC TGC AAT CAC AAT ACT ATT AAC CGA CCG TAA TTT AAA CAC AAC ATT TTT TGA CCC TGC TGG AGG 
AGG AGA CCC AAT TCT CTA TCA ACA CCT G
>Somniosus_pacificus         
CCT ATA TTT AAT CTT TGG TGC CTG AGC AGG GAT AGT AGG CAC AGC CCT GAG TTT ACT TAT TCG AAC AGA ATT AAG CCA 
ACC AGG AAC ACT TCT AGG AGA TGA TCA AAT CTA CAA TGT TAT TGT TAC TGC TCA CGC TTT CGT AAT AAT CTT TTT TAT 
AGT AAT GCC TGT AAT AAT TGG CGG GTT CGG AAA TTG ATT AGT CCC TCT AAT AAT TGG CGC ACC CGA CAT AGC TTT CCC 
GCG AAT AAA TAA CAT AAG CTT TTG ATT ACT CCC CCC CTC TCT CCT GCT ACT TTT AGC CTC TGC CGG GGT TGA AGC AGG 
AGC CGG AAC CGG CTG AAC GGT CTA TCC CCC CCT TGC AGG TAA TAT AGC CCA CGC CGG CGC ATC CGT AGA CTT AGC CAT 
CTT CTC ACT CCA CTT GGC TGG TAT TTC ATC AAT TTT AGC CTC TGT TAA CTT CAT CAC AAC TAT TAT TAA TAT AAA ACC 
ACC TGC CAT TTC TCA ATA TCA AAC ACC ACT ATT TGT CTG ATC CAT CCT TGT AAC TAC AGT CCT CCT ACT CCT TTC CCT 
TCC TGT TCT TGC AGC TGC AAT CAC AAT ACT ATT AAC CGA CCG TAA TTT AAA CAC AAC ATT TTT TGA CCC TGC TGG AGG 
AGG AGA CCC AAT TCT CTA TCA ACA CCT A
>Sphyrna_lewini              
CCT TTA CCT AAT TTT TGG TGC ATG AGC AGG AAT AAT TGG AAC AGC CCT AAG TCT TTT AAT TCG AGC TGA ACT TGG ACA 
ACC AGG CTC TCT TTT AGG AGA TGA TCA GAT TTA TAA TGT AAT TGT AAC TGC CCA CGC TTT CGT AAT AAT CTT TTT CAT 
AGT TAT ACC AAT TAT AAT TGG TGG TTT TGG GAA TTG GCT CGT GCC TTT AAT AAT TGG TGC GCC AGA TAT GGC CTT CCC 
ACG AAT AAA CAA CAT AAG CTT TTG ACT TCT TCC ACC ATC ATT CCT TCT CCT CTT AGC TTC CGC TGG GGT AGA AGC TGG 
AGC AGG TAC TGG CTG AAC AGT TTA CCC TCC ATT AGC TAG CAA CTT AGC TCA TGC TGG ACC ATC TGT TGA CCT AGC TAT 
CTT TTC CCT ACA CCT AGC CGG TGT ATC ATC AAT CTT AGC CTC AAT TAA TTT CAT TAC AAC TAT TAT TAA CAT GAA ACC 
TCC AGC CAT CTC TCA ATA TCA AAC ACC ATT ATT TGT TTG ATC CAT TCT TGT AAC TAC TAT CCT ACT TCT CCT CTC ACT 
TCC AGT TCT CGC AGC AGG AAT TAC AAT ATT ACT CAC AGA TCG TAA CCT TAA TAC TAC ATT CTT TGA TCC TGC AGG GGG 
AGG AGA TCC AAT CCT TTA TCA ACA CTT A
>Sphyrna_mokarran            
CCT TTA CCT AAT TTT TGG TGC ATG AGC AGG TAT AGT TGG AAC AGC CCT AAG TCT TTT AAT TCG AGC TGA ACT TGG GCA 
ACC AGG ATC CCT TTT AGG AGA TGA TCA GAT TTA CAA TGT AAT TGT AAC CGC CCA CGC TTT CGT AAT AAT CTT TTT TAT 
GGT AAT GCC AAT TAT AAT TGG TGG TTT TGG GAA TTG ACT AGT TCC TTT AAT AAT TGG TGC ACC AGA TAT AGC TTT CCC 
ACG AAT AAA TAA CAT AAG CTT CTG ACT TCT TCC ACC ATC ATT TCT TCT TCT CCT AGC TTC TGC TGG AGT AGA AGC TGG 
AGC AGG CAC TGG CTG AAC AGT CTA TCC TCC ATT AGC TAG CAA CCT AGC TCA TGC TGG ACC ATC CGT TGA TCT AGC CAT 
CTT CTC TCT CCA CTT AGC TGG TAT CTC ATC AAT CCT GGC CTC AAT TAA TTT CAT CAC AAC TAT TAT TAA CAT AAA ACC 
CCC AGC TAT TTC TCA ATA CCA AAC ACC ATT ATT TGT CTG ATC TAT TCT TGT AAC TAC TAT TCT ACT TCT CCT TTC ACT 
TCC AGT CCT TGC AGC AGG AAT TAC AAT ATT ACT TAC AGA TCG CAA CCT TAA TAC TAC ATT CTT TGA CCC TGC AGG AGG 
AGG AGA TCC AAT TCT TTA TCA ACA TTT A
>Sphyrna_tiburo              
CCT TTA TCT AAT TTT TGG TGC ATG AGC AGG AAT AAT TGG AAC AGC CCT AAG TCT TTT AAT TCG AGC TGA ACT TGG GCA 
ACC AGG TTC TCT TTT AGG AGA TGA TCA GAT TTA TAA TGT AAT TGT AAC TGC CCA CGC TTT TGT AAT AAT CTT TTT TAT 
AGT TAT ACC AAT CAT AAT TGG TGG CTT TGG AAA CTG ACT GGT TCC TTT AAT AAT TGG TGC ACC AGA CAT GGC CTT CCC 
ACG AAT AAA TAA CAT AAG CTT CTG GCT CCT TCC ACC ATC ATT CCT TCT ACT ACT AGC TTC TGC TGG GGT AGA AGC TGG 
AGC AGG CAC CGG CTG AAC AGT CTA CCC TCC ATT AGC TAG CAA CTT AGC TCA TGC TGG GCC ATC TGT TGA TTT AGC TAT 
CTT TTC TCT CCA TCT GGC TGG AGT ATC GTC AAT TCT AGC TTC AAT CAA TTT TAT TAC AAC TAT TAT TAA CAT AAA ACC 
CCC AGC CAT TTC CCA GTA CCA AAC GCC ATT ATT TGT TTG ATC TAT CCT TGT GAC TAC TAT TCT GCT ACT CCT TTC CCT 
CCC AGT TCT TGC AGC AGG AAT TAC AAT ATT ACT CAC AGA CCG CAA CCT TAA TAC TAC ATT CTT TGA TCC TGC AGG AGG 
AGG AGA TCC AAT CCT TTA TCA ACA CCT A
>Sphyrna_tudes               
CCT TTA TCT AAT TTT TGG TGC ATG AGC AGG AAT AAT TGG AAC AGC CCT AAG TCT TTT AAT TCG AGC TGA ACT TGG GCA 
ACC AGG TTC TCT CTT AGG AGA CGA TCA GAT TTA TAA TGT AAT TGT AAC TGC CCA CGC TTT TGT AAT AAT CTT TTT TAT 
AGT AAT ACC AAT TAT AAT TGG TGG CTT TGG GAA TTG ACT AGT TCC TTT AAT AAT TGG TGC ACC AGA CAT GGC CTT CCC 
ACG AAT AAA TAA CAT AAG CTT CTG GCT TCT TCC ACC ATC ATT TCT TCT ATT ATT AGC CTC TGC TGG GGT AGA GGC TGG 
AGC AGG TAC TGG CTG AAC AGT TTA CCC TCC ATT AGC TAG CAA TTT AGC CCA TGC TGG GCC ATC TGT TGA TTT AGC TAT 
CTT TTC TCT CCA TTT AGC CGG GGT ATC ATC AAT TCT AGC TTC AAT CAA TTT TAT TAC AAC CAT TAT TAA CAT AAA ACC 
TCC ATC CAT TTC CCA ATA TCA AAC ACC ATT ATT TGT TTG ATC TAT CCT TGT AAC TAC CAT CCT ACT CCT CCT CTC CCT 
TCC AGT TCT TGC AGC AGG AAT TAC AAT ATT ACT CAC AGA TCG TAA CCT TAA TAC TAC ATT TTT TGA TCC TGC AGG AGG 
AGG AGA CCC AAT CCT CTA TCA GCA CCT A
>Sphyrna_zygaena             
-CT TTA CCT AAT TTT TGG TGC ATG AGC AGG TAT AGT TGG GAC AGC CCT AAG TCT CTT AAT TCG AGC TGA ACT TGG GCA 
ACC AGG ATC TCT TCT AGG AGA TGA CCA GAT TTA TAA TGT AAT TGT AAC CGC CCA CGC TTT CGT AAT AAT CTT TTT TAT 
AGT TAT GCC AAT CAT AAT TGG TGG CTT CGG GAA TTG ATT AGT TCC TTT AAT AAT TGG TGC ACC AGA CAT GGC CTT CCC 
ACG AAT AAA TAA CAT AAG TTT CTG ACT TCT TCC ACC ATC ATT TCT TCT CCT CCT AGC TTC TGC TGG GGT AGA AGC TGG 
AGC AGG AAC TGG TTG AAC AGT TTA TCC TCC ATT AGC TAG CAA TTT AGC CCA TGC TGG ACC ATC CGT TGA CTT AGC TAT 
TTT TTC TCT TCA TTT AGC TGG GGT ATC ATC AAT CTT AGC CTC AAT CAA TTT TAT TAC AAC TAT TAT CAA TAT AAA ACC 
CCC AGC CAT CTC CCA ATA TCA AAC ACC ACT ATT TGT TTG ATC TAT CCT TGT AAC TAC TAT TTT ACT TCT CCT CTC ACT 
TCC AGT TCT TGC AGC AGG GAT TAC AAT ATT ACT TAC AGA TCG TAA CCT TAA TAC TAC ATT CTT TGA TCC CGC AGG AGG 
AGG AGA TCC AAT TCT TTA TCA ACA CTT A
>Squaliolus_aliae            
-CT TTA TTT AAT CTT TGG TGC ATG AGC AGG GAT AGT GGG CAC AGC CCT TAG CCT ACT AAT TCG AGC CGA ATT AAG TCA 
ACC CGG ATC CCT TCT TGG TGA TGA CCA AAT CTA CAA TGT AAT CGT AAC TGC TCA CGC TTT TGT AAT AAT CTT TTT TAT 
AGT AAT ACC TGT AAT AAT TGG TGG GTT TGG AAA TTG ACT AGT ACC TTT AAT AAT TGG TGC ACC TGA TAT GGC CTT CCC 
ACG AAT AAA CAA CAT AAG CTT TTG ATT ATT ACC CCC ATC GCT CCT TCT ACT CTT AGC TTC TGC CGG CGT AGA AGC AGG 
AGC TGG AAC TGG TTG AAC CGT CTA CCC GCC CCT CGC CAG TAA CAT AGC TCA CGC AGG GGC ATC TGT AGA CTT AGC AAT 
TTT TTC ACT TCA TCT AGC TGG TAT CTC CTC AAT TCT AGC CTC TAT CAA CTT TAT TAC AAC CAT CAT TAA CAT GAA ACC 
ACC CGC TAT CTC TCA ATA CCA AAC ACC ACT TTT TGT TTG GTC CAT TCT CGT AAC AAC CGT TCT ACT TCT TCT AGC TCT 
CCC AGT CCT TGC AGC TGC AAT TAC AAT ACT GTT AAC CGA CCG TAA TTT AAA TAC AAC ATT TTT TGA TCC TTC GGG GGG 
AGG AGA TCC CAT CCT GTA TCA ACA CTT A
>Squalus_acanthias           
CCT TTA TTT AAT CTT TGG TGC ATG AGC AGG AAT AGT AGG TAC CGC CCT TAG CTT ACT TAT TCG CGC AGA ATT AAG CCA 
ACC CGG AAC ACT TCT GGG AGA TGA TCA AAT CTA TAA TGT TAT CGT GAC TGC TCA CGC TTT TGT AAT AAT CTT TTT TAT 
AGT TAT GCC TGT AAT AAT TGG TGG ATT CGG AAA CTG ATT GGT GCC CTT AAT AAT CGG CGC ACC AGA TAT GGC TTT TCC 
ACG AAT AAA TAA TAT AAG CTT TTG ACT ATT ACC CCC CTC CCT CCT ATT ACT TTT AGC CTC AGC TGG TGT TGA GGC AGG 
AGC CGG AAC CGG CTG AAC AGT CTA CCC CCC TCT CGC AGG TAA CAT AGC CCA TGC TGG CGC ATC TGT AGA TCT AGC CAT 
CTT CTC ACT CCA TTT AGC TGG TAT TTC CTC AAT TTT AGC CTC TAT TAA TTT TAT CAC AAC TAT TAT TAA CAT AAA ACC 
ACC TGC CAT TTC TCA GTA TCA AAC ACC ACT CTT TGT TTG ATC CAT TCT TGT AAC CAC CAT TCT TCT TCT TCT TTC TCT 
TCC TGT TCT CGC AGC CGC AAT TAC GAT ACT ATT AAC TGA CCG TAA TTT AAA CAC AAC ATT TTT TGA CCC TGC CGG AGG 
GGG AGA CCC AAT TCT TTA CCA ACA TTT A
>Squalus_albifrons           
CCT TTA TTT AAT CTT TGG TGC ATG AGC AGG AAT AGT AGG TAC CGC CCT TAG CTT ACT TAT TCG AGC AGA ATT AAG CCA 
ACC TGG TTC TCT TCT GGG AGA TGA TCA AAT CTA TAA TGT TAT CGT AAC TGC TCA CGC TTT TGT AAT AAT CTT TTT TAT 
AGT AAT GCC TGT AAT AAT CGG TGG ATT CGG AAA CTG ATT AGT ACC TTT AAT GAT TGG TGC ACC AGA CAT AGC TTT TCC 
ACG AAT AAA TAA TAT AAG CTT TTG ATT ATT ACC TCC CTC CCT CCT GTT ACT TTT AGC CTC TGC TGG TGT AGA AGC AGG 
AGC CGG AAC CGG CTG AAC AGT ATA CCC CCC TCT CGC AGG TAA TAT AGC TCA TGC TGG AGC ATC CGT AGA CCT AGC CAT 
TTT CTC ACT CCA TTT GGC TGG TAT TTC CTC AAT TTT AGC CTC TAT TAA TTT TAT TAC AAC TAT TAT TAA CAT AAA ACC 
ACC TGC TAT TTC TCA GTA TCA AAC ACC ACT CTT TGT TTG ATC CAT CCT TGT AAC CAC AGT TCT TCT TCT TCT TTC TCT 
TCC TGT TCT CGC AGC CGC AAT TAC GAT ACT ACT AAC TGA CCG TAA TTT AAA CAC AAC ATT TTT TGA TCC TGC TGG AGG 
AGG GGA CCC AAT TCT TTA CCA ACA TTT A
>Squalus_blainville          
CCT TTA TTT AAT CTT TGG TGC ATG AGC AGG AAT AGT AGG CAC CGC CCT TAG CTT ACT TAT TCG AGC AGA ATT AAG CCA 
GCC TGG CAC ACT CCT GGG AGA TGA TCA AAT CTA TAA TGT TAT CGT AAC TGC TCA CGC TTT TGT AAT AAT CTT TTT CAT 
AGT TAT GCC TGT AAT AAT CGG TGG ATT CGG AAA CTG ATT AGT ACC TTT AAT AAT TGG TGC ACC AGA CAT AGC TTT TCC 
ACG GAT AAA TAA TAT AAG CTT TTG ATT GTT GCC CCC ATC CCT CCT GCT ACT CTT AGC CTC TGC TGG TGT AGA AGC AGG 
AGC CGG AAC CGG CTG AAC AGT TTA CCC CCC GCT AGC AGG TAA TAT AGC CCA TGC TGG CGC ATC CGT AGA CCT GGC CAT 
CTT CTC ACT CCA TTT AGC TGG TAT TTC CTC AAT TTT AGC CTC TAT TAA TTT TAT CAC AAC TAT TAT TAA CAT AAA ACC 
TCC TGC CAT TTC TCA GTA TCA AAC ACC ACT CTT TGT TTG ATC CAT CCT TGT AAC CAC CGT TCT TCT TCT TCT TTC CCT 
CCC TGT CCT CGC AGC CGC AAT TAC GAT ACT ATT AAC TGA CCG TAA TTT AAA CAC AAC ATT TTT TGA TCC TGC TGG GGG 
AGG AGA CCC AAT TCT CTA CCA ACA --- -
>Squalus_chloroculus         
CCT TTA TTT AAT CTT TGG TGC ATG AGC AGG TAT AGT AGG TAC CGC CCT TAG CTT ACT TAT TCG AGC AGA ATT AAG CCA 
ACC TGG TTC TCT TCT AGG AGA TGA TCA AAT CTA TAA TGT TAT CGT AAC TGC TCA CGC TTT TGT AAT AAT CTT TTT TAT 
GGT TAT GCC TGT AAT AAT TGG TGG ATT CGG AAA CTG ATT AGT ACC TTT AAT GAT TGG TGC ACC AGA CAT AGC TTT TCC 
ACG AAT AAA TAA TAT AAG CTT TTG ATT ATT GCC TCC CTC CCT CCT GTT ACT TTT AGC CTC TGC TGG TGT AGA AGC GGG 
AGC CGG AAC CGG CTG AAC AGT CTA CCC CCC TCT CGC AGG TAA TAT AGC TCA TGC TGG AGC ATC CGT AGA CCT AGC CAT 
CTT CTC ACT CCA TTT GGC TGG TAT TTC CTC AAT TTT AGC CTC TAT TAA TTT TAT TAC AAC TAT TAT TAA CAT AAA ACC 
ACC TGC TAT CTC TCA GTA TCA AAC ACC GCT CTT TGT TTG ATC CAT CCT TGT AAC CAC AGT TCT TCT TCT TCT TTC TCT 
TCC TGT TCT CGC AGC CGC AAT TAC GAT ACT ATT AAC TGA CCG TAA TTT AAA CAC AAC ATT TTT TGA TCC TGC TGG AGG 
GGG AGA CCC AAT TCT TTA TCA ACA TTT A
>Squalus_crassispinus        
CCT CTA TTT AAT CTT TGG TGC ATG AGC AGG AAT AGT AGG TAC CGC CCT TAG TTT GCT TAT TCG AGC AGA ATT AAG CCA 
ACC TGG TTC TCT TCT GGG GGA TGA TCA AAT CTA TAA TGT TAT CGT AAC TGC TCA CGC TTT TGT AAT AAT CTT TTT TAT 
AGT GAT GCC TGT AAT AAT TGG TGG ATT CGG AAA CTG ATT AGT ACC TTT AAT GAT TGG TGC ACC AGA CAT AGC TTT TCC 
ACG AAT AAA TAA TAT AAG CTT TTG ATT ATT GCC TCC CTC CCT CCT ATT ACT TTT AGC CTC TGC TGG TGT TGA GGC GGG 
AGC CGG AAC CGG CTG AAC AGT CTA CCC CCC TCT CGC AGG TAA TAT AGC TCA TGC TGG AGC ATC CGT AGA CCT AGC CAT 
CTT CTC ACT CCA TTT GGC TGG TAT TTC CTC AAT TCT AGC CTC TAT TAA TTT TAT TAC AAC TAT TAT TAA CAT AAA ACC 
ACC TGC TAT TTC TCA GTA TCA AAC ACC ACT CTT TGT TTG ATC CAT TCT TGT AAC CAC AGT CCT TCT TCT TCT TTC TCT 
TCC TGT TCT CGC AGC CGC AAT TAC GAT GCT ATT AAC TGA CCG TAA TTT AAA CAC AAC ATT TTT TGA TCC TGC TGG AGG 
GGG GGA CCC AAT TCT TTA CCA ACA TTT A
>Squalus_cubensis            
CCT TTA TTT AAT CTT TGG TGC ATG AGC AGG TAT AGT AGG TAC CGC CCT TAG CTT ACT TAT TCG AGC AGA ATT AAG CCA 
ACC TGG TTC TCT TCT AGG AGA TGA TCA AAT CTA TAA TGT TAT CGT AAC TGC TCA CGC TTT TGT AAT AAT CTT TTT TAT 
GGT GAT GCC TGT AAT AAT TGG TGG ATT CGG AAA CTG ATT AGT ACC TTT AAT GAT TGG TGC ACC AGA CAT AGC TTT TCC 
ACG AAT AAA TAA TAT AAG CTT TTG ATT ATT GCC TCC CTC CCT CCT GTT ACT TTT AGC CTC TGC TGG TGT AGA AGC GGG 
AGC CGG AAC CGG CTG AAC AGT CTA CCC CCC TCT CGC AGG TAA TAT AGC CCA TGC TGG AGC ATC CGT AGA CCT AGC CAT 
CTT CTC ACT CCA TTT GGC TGG TAT TTC CTC AAT TTT AGC CTC TAT TAA TTT TAT TAC AAC TAT TAT TAA CAT AAA ACC 
ACC TGC TAT TTC TCA GTA TCA AAC ACC ACT CTT TGT TTG ATC CAT CCT TGT AAC CAC AGT TCT TCT TCT TCT TTC TCT 
TCC TGT TCT CGC AGC CGC AAT TAC GAT ACT ATT AAC TGA CCG TAA TTT AAA CAC AAC ATT TTT TGA TCC TGC TGG AGG 
GGG GGA CCC AAT TCT TTA TCA ACA TTT A
>Squalus_edmundsi            
CCT TTA TTT AAT CTT TGG TGC ATG AGC AGG TAT GGT AGG TAC CGC CCT TAG CTT ACT TAT TCG AGC AGA ATT AAG CCA 
ACC TGG TTC TCT TCT GGG AGA TGA TCA AAT CTA TAA TGT TAT CGT AAC TGC TCA CGC TTT TGT AAT AAT CTT TTT TAT 
AGT AAT GCC TGT AAT AAT TGG TGG ATT CGG AAA CTG ATT AGT ACC TTT AAT GAT TGG TGC ACC AGA CAT GGC TTT TCC 
ACG AAT AAA TAA TAT AAG CTT TTG ATT ATT GCC TCC CTC CCT CCT GTT ACT TTT AGC CTC TGC TGG TGT AGA AGC GGG 
AGC CGG AAC CGG CTG AAC AGT CTA CCC CCC TCT CGC AGG TAA TAT AGC TCA TGC TGG AGC ATC CGT AGA CTT AGC CAT 
CTT CTC ACT CCA TTT GGC TGG TAT TTC CTC AAT TTT AGC CTC TAT TAA TTT TAT TAC AAC TAT TAT TAA TAT AAA ACC 
ACC TGC TAT TTC TCA GTA TCA AAC ACC ACT CTT TGT TTG ATC CAT CCT TGT AAC CAC AGT TCT TCT TCT TCT TTC TCT 
TCC TGT TCT CGC AGC CGC AAT TAC GAT ACT ATT AAC TGA CCG TAA TTT AAA CAC AAC ATT TTT TGA TCC TGC TGG AGG 
GGG AGA CCC AAT TCT TTA CCA ACA TTT A
>Squalus_grahami             
CCT TTA TTT AAT CTT TGG TGC ATG AGC AGG TAT AGT AGG TAC CGC CCT TAG CTT ACT AAT TCG AGC AGA ATT AAG CCA 
ACC TGG TTC TCT TCT GGG AGA TGA TCA AAT CTA TAA TGT TAT CGT AAC TGC TCA CGC TTT TGT AAT AAT CTT TTT TAT 
AGT GAT GCC TGT AAT AAT CGG TGG ATT CGG AAA CTG ATT AGT ACC TTT AAT GAT TGG TGC ACC AGA CAT AGC TTT TCC 
ACG AAT AAA TAA TAT AAG CTT TTG ATT ATT GCC TCC CTC CCT CCT GTT ACT TTT AGC CTC TGC TGG TGT AGA AGC GGG 
AGC CGG AAC CGG CTG AAC AGT CTA CCC CCC TCT CGC GGG TAA TAT AGC TCA TGC TGG AGC ATC CGT AGA CCT GGC CAT 
CTT CTC ACT CCA TTT GGC TGG TAT TTC CTC AAT TTT AGC CTC TAT TAA TTT TAT TAC AAC TAT TAT TAA CAT AAA ACC 
ACC TGC TAT TTC TCA GTA TCA AAC ACC ACT CTT TGT TTG ATC CAT CCT TGT AAC CAC AGT TCT TCT TCT TCT TTC TCT 
TCC TGT TCT CGC AGC CGC AAT TAC GAT ACT ATT AAC TGA CCG TAA TTT AAA CAC AAC ATT TTT TGA TCC TGC GGG AGG 
GGG GGA CCC AAT TCT TTA TCA ACA TTT A
>Squalus_hemipinnis          
-CT TTA TTT AAT CTT TGG TGC ATG AGC AGG GAT AGT AGG TAC CGC CCT TAG CTT ACT TAT TCG AGC AGA ATT AAG CCA 
ACC TGG TTC TCT TCT GGG AGA TGA TCA AAT CTA TAA TGT TAT CGT AAC TGC TCA CGC TTT TGT AAT AAT CTT TTT TAT 
AGT AAT GCC TGT AAT AAT CGG TGG ATT CGG AAA CTG ATT ANT ACC TTT AAT GAT TGG TGC ACC AGA CAT GGC TTT TCC 
ACG AAT AAA TAA TAT AAG CTT TTG ATT ATT GCC TCC CTC CCT CCT GTT ACT TTT AGC CTC TGC TGG TGT AGA AGC GGG 
AGC CGG AAC CGG CTG AAC AGT CTA CCC CCC TCT CGC AGG TAA TAT AGC TCA TGC TGG AGC ATC CGT AGA CTT AGC CAT 
CTT CTC ACT CCA TTT GGC TGG TAT TTC CTC AAT TTT AGC CTC TAT TAA TTT TAT TAC AAC TAT TAT TAA TAT AAA ACC 
ACC TGC TAT TTC TCA GTA TCA AAC ACC ACT CTT TGT TTG ATC CAT CCT TGT AAC CAC AGT TCT TCT TCT TCT TTC TCT 
TCC TGT TCT CGC AGC CGC AAT TAC GAT ACT ATT AAC TGA CCG TAA TTT AAA CAC AAC ATT TTT TGA CCC TGC TGG AGG 
GGG AGA CCC AAT TCT CTA CCA ACA TTT A
>Squalus_japonicus           
CCT TTA TTT AAT CTT TGG TGC ATG AGC AGG AAT AGT AGG TAC CGC CCT TAG CTT ACT TAT TCG AGC AGA ATT AAG CCA 
ACC TGG TTC TCT TCT GGG AGA TGA TCA AAT CTA TAA TGT TAT CGT AAC TGC TCA CGC TTT TGT AAT AAT CTT TTT TAT 
AGT GAT GCC TGT AAT AAT CGG TGG GTT CGG AAA CTG ATT AGT ACC TTT AAT GAT TGG TGC ACC AGA CAT AGC TTT TCC 
ACG AAT AAA TAA TAT AAG CTT TTG ATT ATT GCC TCC CTC CCT CCT GTT ACT TCT AGC CTC TGC TGG TGT AGA AGC GGG 
AGC CGG AAC CGG CTG AAC AGT CTA CCC CCC TCT CGC AGG TAA TAT AGC TCA TGC TGG AGC ATC CGT AGA CCT AGC CAT 
CTT CTC ACT TCA TTT GGC TGG TAT TTC CTC AAT TTT AGC CTC TAT TAA TTT TAT TAC AAC TAT TAT TAA CAT AAA ACC 
ACC TGC TAT TTC TCA GTA TCA AAC ACC ACT CTT TGT TTG ATC CAT CCT TGT AAC CAC TGT TCT TCT TCT TCT TTC TCT 
TCC TGT TCT CGC AGC CGC AAT TAC GAT ACT ATT AAC TGA CCG TAA TTT AAA CAC GAC ATT TTT TGA TCC TGC TGG AGG 
GGG GGA CCC AAT TCT TTA CCA ACA TTT A
>Squalus_megalops            
CCT TTA TTT AAT CTT TGG TGC ATG AGC AGG AAT NGT AGG CAC CGC CCT TAG CTT ACT TAT TCG AGC AGA ATT AAG CCA 
GCC TGG AAC ACT CCT GGG AGA TGA TCA AAT CTA TAA TGT TAT CGT AAC TGC TCA CGC TTT TGT AAT AAT CTT TTT CAT 
AGT TAT GCC TGT AAT AAT CGG TGG ATT CGG AAA CTG ATT AGT ACC TTT AAT AAT TGG TGC ACC AGA CAT AGC TTT TCC 
ACG GAT AAA TAA TAT AAG CTT TTG ATT GTT ACC CCC ATC CCT CCT GCT ACT CTT AGC CTC TGC TGG TGT AGA AGC AGG 
AGC CGG AAC CGG CTG AAC AGT TTA CCC CCC GCT AGC AGG TAA TAT AGC CCA TGC TGG CGC ATC CGT AGA CCT GGC CAT 
CTT CTC ACT CCA TTT GGC TGG TAT TTC CTC AAT TTT AGC CTC TAT TAA TTT TAT CAC AAC TAT TAT TAA CAT AAA ACC 
TCC TGC CAT CTC TCA GTA TCA AAC ACC ACT CTT TGT TTG ATC CAT CCT TGT AAC CAC CGT TCT TCT TCT TCT TTC CCT 
CCC TGT CCT CGC AGC CGC AAT TAC GAT ACT ATT AAC TGA CCG TAA TTT AAA CAC AAC ATT TTT TGA TCC TGC TGG GGG 
AGG AGA CCC AAT TCT CTA CCA ACA CTT A
>Squalus_mitsukurii          
CCT TTA TTT AAT CTT TGG TGC ATG AGC AGG TAT AGT AGG TAC CGC CCT TAG CTT ACT TAT TCG AGC AGA ATT AAG CCA 
ACC TGG TTC TCT TCT AGG AGA TGA TCA AAT CTA TAA TGT TAT CGT AAC TGC TCA CGC TTT TGT AAT AAT CTT TTT TAT 
GGT GAT GCC TGT AAT AAT TGG TGG ATT CGG AAA CTG ATT AGT ACC TTT AAT GAT TGG TGC ACC AGA CAT AGC TTT TCC 
ACG AAT AAA TAA TAT AAG CTT TTG ATT ATT GCC TCC CTC CCT CCT GTT ACT TTT AGC CTC TGC TGG TGT AGA AGC GGG 
AGC CGG AAC CGG CTG AAC AGT CTA CCC CCC TCT CGC AGG TAA TAT AGC TCA TGC TGG AGC ATC CGT AGA CCT AGC CAT 
CTT CTC ACT CCA TTT GGC CGG TAT TTC CTC AAT TTT AGC CTC TAT TAA TTT TAT TAC AAC TAT TAT TAA CAT AAA ACC 
ACC TGC TAT TTC TCA GTA TCA AAC ACC ACT CTT TGT TTG ATC CAT CCT TGT AAC CAC AGT TCT TCT TCT TCT TTC TCT 
TCC TGT TCT CGC AGC CGC AAT TAC GAT ACT ATT AAC TGA CCG TAA TTT AAA CAC AAC ATT TTT TGA TCC TGC TGG AGG 
GGG GGA CCC AAT TCT TTA TCA ACA TTT A
>Squalus_montalbani          
-CT TTA TTT AAT CTT TGG TGC ATG AGC AGG TAT AGT AGG TAC CGC CCT TAG CTT ACT TAT TCG AGC AGA ATT AAG CCA 
ACC TGG TTC TCT TCT AGG AGA TGA TCA AAT CTA TAA TGT TAT CGT AAC TGC TCA CGC TTT TGT AAT AAT CTT TTT TAT 
GGT GAT GCC TGT AAT AAT TGG TGG GTT CGG AAA CTG ATT AGT ACC TTT AAT GAT TGG TGC ACC AGA CAT AGC TTT TCC 
ACG AAT AAA TAA TAT AAG CTT TTG ATT ATT GCC TCC CTC CCT CCT GTT ACT TTT AGC CTC TGC TGG TGT AGA AGC GGG 
AGC CGG AAC CGG CTG AAC AGT CTA CCC CCC TCT CGC AGG TAA TAT AGC TCA TGC TGG AGC ATC CGT AGA CCT AGC CAT 
CTT CTC ACT CCA TTT GGC TGG TAT TTC CTC AAT TTT AGC CTC TAT TAA TTT TAT TAC AAC TAT TAT TAA CAT AAA ACC 
ACC TGC TAT TTC TCA GTA TCA AAC ACC ACT CTT TGT TTG ATC TAT CCT TGT AAC CAC AGT TCT TCT TCT TCT TTC TCT 
TCC TGT TCT CGC AGC CGC AAT TAC GAT ACT ATT AAC TGA CCG TAA TTT AAA CAC AAC ATT TTT TGA CCC TGC TGG AGG 
GGG GGA CCC AAT TCT TTA TCA ACA TTT A
>Squalus_nasutus             
CCT TTA TTT AAT CTT TGG TGC ATG AGC AGG AAT AGT AGG TAC CGC CCT TAG CTT ACT TAT TCG AGC AGA ATT AAG CCA 
ACC TGG TTC TCT TCT GGG AGA TGA TCA AAT CTA TAA TGT TAT CGT AAC TGC TCA CGC TTT TGT AAT AAT CTT TTT TAT 
AGT GAT GCC TGT AAT AAT CGG TGG TTT CGG AAA CTG ATT AGT ACC TTT AAT AAT TGG TGC ACC AGA CAT AGC TTT TCC 
ACG AAT AAA TAA TAT AAG CTT TTG ATT ATT GCC TCC CTC CCT CCT GTT ACT TCT AGC CTC TGC TGG TGT AGA AGC GGG 
AGC CGG AAC CGG CTG AAC AGT CTA CCC CCC TCT CGC AGG TAA TAT AGC TCA TGC TGG AGC ATC CGT AGA CCT AGC CAT 
CTT CTC ACT TCA TTT GGC TGG TAT TTC CTC AAT TTT AGC CTC TAT TAA TTT TAT TAC AAC TAT TAT TAA CAT AAA ACC 
ACC TGC TAT TTC TCA GTA TCA AAC ACC ACT CTT TGT TTG ATC CAT CCT TGT AAC CAC TGT TCT TCT TCT TCT TTC TCT 
TCC TGT TCT CGC AGC TGC AAT TAC GAT ACT ATT AAC TGA CCG TAA TTT AAA CAC GAC ATT TTT TGA TCC TGC TGG AGG 
GGG GGA CCC AAT TCT TTA CCA ACA TTT A
>Squatina_aculeata           
CCT TTA CTT AAT CTT CGG TGC ATG AGC AGG AAT AGT AGG CAC CGC CCT AAG TTT ACT TAT CCG AGC AGA ATT AAG CCA 
GCC CGG TAC TCT TCT TGG AGA TGA TCA AAT TTA CAA TGT AAT CGT TAC TGC CCA CGC CTT AGT GAT AAT CTT TTT TAT 
GGT AAT GCC AAT CAT AAT TGG AGG ATT TGG AAA TTG ATT AGT CCC CTT AAT AAT TGG CGC ACC AGA TAT AGC TTT TCC 
ACG AAT AAA TAA TAT AAG TTT CTG ACT TTT ACC TCC TTC ACT ACT TTT ACT ACT TGC CTC AGC CGG AAT TGA AGC AGG 
GGC CGG CAC TGG TTG AAC GGT TTA TCC TCC TCT TGC AGG AAA TTT AGC TCA CGC CGG AGC ATC TGT AGA TTT AGC AAT 
TTT TTC CCT ACA TTT AGC CGG TAT CTC TTC AAT CCT AGC CTC TAT TAA TTT CAT TAC AAC CAT TAT TAA TAT GAA ACC 
ACC AGC TAT CTC CCA GTA TCA AAC ACC ACT CTT CGT TTG ATC AAT CCT TGT AAC TAC TGT CCT CCT CCT CCT CTC TCT 
CCC AGT CCT CGC AGC TGC AAT CAC AAT ATT GTT AAC CGA CCG TAA CCT AAA CAC AAC ATT TTT TGA CCC TGC AGG GGG 
TGG GGA CCC AAT CCT TTA TCA ACA CTT A
>Squatina_africana           
CCT CTA CTT AAT CTT TGG TGC ATG AGC AGG AAT AGT AGG TAC CGC CCT AAG CTT ACT TAT TCG AGC AGA ATT AAG CCA 
GCC CGG AAC ACT CCT TGG GGA TGA TCA AAT TTA CAA TGT AAT TGT TAC TGC CCA CGC TTT CGT AAT AAT CTT CTT TAT 
AGT GAT ACC AAT TAT AAT TGG AGG ATT TGG AAA TTG ATT AGT CCC ATT AAT AAT CGG TGC ACC GGA TAT GGC TTT CCC 
ACG AAT AAA TAA TAT AAG CTT CTG ACT TTT ACC TCC TTC CTT ATT ATT ACT ACT TGC TTC AGC TGG AGT TGA AGC AGG 
GGC CGG CAC TGG CTG AAC AGT TTA TCC TCC TCT TGC AGG GAA TTT AGC TCA CGC CGG AGC ATC CGT AGA TTT AGC AAT 
CTT TTC CTT ACA TTT AGC TGG TAT CTC CTC AAT CCT AGC TTC CAT TAA CTT TAT CAC AAC CAT TAT TAA TAT AAA ACC 
CCC AGC TAT TTC CCA ATA TCA AAC ACC ACT CTT TGT TTG ATC AAT TCT CGT AAC TAC CGT TCT TCT CCT CCT TTC TCT 
CCC AGT CCT CGC AGC TGC AAT CAC AAT GTT ACT AAC CGA CCG TAA CCT AAA CAC AAC ATT TTT TGA CCC TGC AGG AGG 
GGG AGA CCC AAT CCT TTA TCA ACA CTT A
>Squatina_albipunctata       
CCT CTA CTT AAT CTT CGG TGC ATG AGC AGG AAT AGT AGG TAC CGC CCT AAG TTT ACT TAT CCG AGC AGA ATT AAG CCA 
ACC CGG RAC ACT CCT TGG GGA TGA CCA AAT TTA CAA TGT AAT TGT TAC CGC CCA CGC CTT TGT AAT AAT CTT TTT TAT 
AGT TAT ACC AAT CAT GAT TGG GGG ATT TGG AAA CTG ATT AGT TCC TTT AAT AAT TGG TGC ACC AGA TAT AGC TTT CCC 
ACG AAT GAA TAA TAT AAG TTT CTG ACT TTT ACC CCC TTC CCT GTT ATT ACT ACT TGC CTC AGC TGG AGT TGA AGC AGG 
AGC CGG CAC TGG TTG GAC AGT TTA CCC CCC CCT AGC AGG AAA TTT GGC TCA TGC TGG AGC ATC AGT AGA TTT AGC AAT 
TTT TTC CTT ACA TTT AGC TGG TAT CTC CTC AAT CCT TGC CTC CAT TAA CTT CAT CAC AAC TAT TAT TAA TAT AAA ACC 
ACC AGC TAT TTC CCA ATA TCA AAC ACC ACT CTT TGT TTG ATC AAT TCT CGT AAC TAC CGT CCT TCT CCT CCT TTC TCT 
CCC AGT CCT CGC AGC TGC AAT CAC AAT ATT ATT AAC TGA CCG TAA TCT AAA CAC AAC ATT TTT TGA TCC TGC AGG AGG 
GGG GGA CCC AAT CCT TTA TCA ACA TTT A
>Squatina_armata             
CCT TTA CTT GAT TTT TGG TGC ATG AGC AGG GAT AGT AGG TAC TGC CCT AAG TTT ACT TAT CCG AGC AGA ATT AAG CCA 
GCC AGG AAC ACT CCT TGG AGA TGA TCA AAT TTA CAA TGT AAT TGT TAC TGC CCA CGC TTT CGT AAT AAT CTT TTT TAT 
AGT TAT ACC AAT CAT AAT TGG TGG ATT TGG AAA TTG ATT AGT TCC ATT AAT AAT TGG TGC ACC AGA TAT AGC CTT TCC 
ACG AAT AAA TAA TAT AAG CTT CTG ACT TTT ACC TCC TTC CCT ATT ATT ATT ACT TGC TTC AGC TGG AGT TGA AGC AGG 
AGC CGG CAC TGG TTG AAC AGT ATA TCC TCC TCT TGC AGG AAA TTT AGC TCA CGC CGG AAC ATC AGT AGA CTT AGC AAT 
TTT TTC CCT ACA CTT AGC TGG TAT TTC TTC AAT CCT AGC CTC TAT TAA CTT CAT TAC AAC CAT TAT TAA CAT AAA ACC 
CCC AGC TAT TTC CCA ATA TCA AAC ACC ACT TTT TGT TTG ATC AAT CTT AGT AAC TAC TGT CCT TCT CCT CCT TTC TCT 
CCC AGT CCT CGC AGC TGC AAT CAC AAT ATT ATT AAC TGA CCG TAA TCT TAA TAC AAC ATT TTT TGA TCC TGC AGG AGG 
GGG AGA CCC AAT CCT TTA TCA ACA CTT A
>Squatina_australis          
CCT CTA CTT AAT CTT TGG TGC ATG AGC AGG AAT AGT AGG TAC CGC CCT AAG TTT ACT TAT CCG AAC AGA ATT AAG CCA 
GCC CGG AAC ACT CCT TGG GGA TGA CCA AAT TTA CAA TGT AAT TGT TAC CGC CCA CGC CTT TGT AAT AAT CTT TTT TAT 
AGT AAT ACC AAT TAT AAT CGG GGG ATT CGG AAA TTG ACT AGT TCC CTT AAT AAT TGG TGC ACC AGA TAT AGC TTT CCC 
ACG AAT AAA TAA TAT GAG CTT CTG ACT TTT ACC TCC TTC CTT GTT ATT ATT ACT TGC CTC AGC CGG AGT TGA AGC AGG 
GGC CGG TAC TGG TTG GAC AGT TTA CCC TCC TCT TGC AGG AAA TTT GGC TCA TGC CGG GGC ATC AGT GGA TTT AGC AAT 
TTT TTC CTT ACA TTT GGC TGG TAT CTC CTC AAT CCT TGC CTC CAT TAA CTT CAT CAC AAC TAT TAT TAA CAT AAA ACC 
ACC AGC TAT TTC CCA ATA TCA AAC ACC ACT CTT TGT TTG ATC AAT TCT TGT AAC TAC CGT CCT TCT CCT CCT TTC TCT 
CCC TGT CCT CGC AGC TGC AAT CAC AAT ATT ATT AAC TGA CCG TAA TCT AAA CAC AAC ATT TTT TGA CCC TGC AGG AGG 
AGG AGA CCC AAT CCT TTA TCA ACA TTT A
>Squatina_californica        
CCT TTA TTT AAT TTT TGG TGC ATG AGC AGG AAT GGT AGG TAC TGC CCT AAG TTT ACT TAT CCG AGC AGA ATT AAG CCA 
GCC CGG AAC ACT CCT TGG GGA TGA TCA AAT TTA CAA TGT AAT TGT TAC TGC CCA CGC TTT CGT AAT AAT CTT TTT TAT 
AGT AAT ACC AAT CAT AAT TGG TGG ATT TGG AAA TTG ATT AGT TCC ATT AAT AAT TGG TGC ACC AGA TAT AGC CTT TCC 
ACG AAT AAA TAA TAT AAG CTT CTG ACT TTT ACC TCC TTC CCT ATT ATT ATT ACT TGC TTC AGC TGG AGT CGA AGC AGG 
GGC CGG CAC TGG TTG AAC AGT ATA TCC TCC TCT TGC AGG AAA TTT AGC TCA CGC CGG AGC ATC AGT AGA TTT AGC AAT 
TTT TTC CCT ACA CTT AGC TGG TAT CTC TTC AAT TTT AGC CTC TAT TAA TTT TAT TAC AAC TAT TAT TAA CAT AAA ACC 
CCC AGC TAT TTC TCA ATA TCA AAC ACC ACT CTT TGT TTG ATC AAT CTT GGT AAC TAC TGT ACT TCT CCT CCT TTC TCT 
CCC AGT TCT AGC AGC TGC AAT TAC AAT ATT ATT AAC TGA CCG TAA TCT AAA TAC AAC ATT TTT TGA CCC TGC AGG AGG 
TGG AGA CCC AAT CCT TTA CCA ACA CTT A
>Squatina_dumeril            
CCT TTA TTT AAT TTT TGG TGC ATG AGC AGG AAT AGT AGG TAC CGC CCT AAG TAT ACT TAT CCG AGC AGA ATT AAG CCA 
GCC CGG AAC ACT CCT TGG GGA TGA TCA AAT TTA CAA TGT AAT TGT TAC TGC CCA CGC TTT CGT AAT AAT CTT TTT TAT 
AGT TAT ACC AAT CAT AAT CGG TGG ATT TGG AAA TTG ATT AGT TCC ATT AAT AAT TGG TGC ACC AGA TAT AGC CTT TCC 
ACG AAT AAA TAA TAT AAG CTT CTG ACT TTT ACC TCC TTC CCT ATT ATT ATT ACT TGC TTC AGC TGG AGT TGA AGC AGG 
GGC CGG CAC TGG TTG AAC AGT GTA TCC CCC TCT TGC AGG AAA TCT AGC TCA CGC CGG AGC ATC GGT AGA TTT AGC AAT 
TTT TTC CCT ACA CTT AGC TGG TAT CTC TTC AAT TTT AGC CTC TAT TAA TTT CAT TAC AAC TAT TAT TAA CAT AAA ATC 
CCC AGC TAC CTC CCA ATA TCA AAC ACC ACT CTT TGT TTG ATC AAT TTT GGT AAC TAC TGT ACT TCT CCT CCT TTC TCT 
CCC AGT TCT CGC AGC TGC AAT CAC AAT ATT ACT AAC CGA CCG TAA TCT AAA TAC AAC ATT TTT TGA CCC TGC AGG AGG 
TGG AGA CCC AAT CCT TTA CCA ACA CTT A
>Squatina_formosa            
CCT TTA CTT AAT CTT CGG TGC ATG AGC AGG AAT AGT AGG TAC TGC CCT AAG TTT ACT TAT CCG AGC AGA GTT AAG CCA 
GCC CGG AAC ACT CCT TGG TGA CGA TCA AAT TTA CAA TGT AAT CGT TAC TGC CCA CGC TTT AGT AAT AAT CTT CTT TAT 
AGT GAT ACC AAT TAT AAT CGG AGG GTT TGG AAA TTG ATT AGT CCC CTT AAT AAT TGG CGC ACC AGA TAT AGC TTT CCC 
ACG AAT AAA TAA TAT AAG TTT CTG ACT TTT ACC TCC TTC CTT ACT TTT ACT ACT TGC CTC AGC CGG AGT TGA AGC AGG 
GGC CGG CAC TGG TTG AAC AAT TTA CCC TCC TCT TGC AGG AAA TTT AGC TCA TGC CGG AGC ATC AGT AGA TTT AGC AAT 
TTT TTC CTT ACA TTT AGC TGG TAT CTC TTC AAT CCT AGC CTC TAT TAA CTT CAT TAC AAC CAT TAT TAA CAT AAA ACC 
CCC AGC TAT TTC CCA GTA TCA AAC ACC GCT CTT TGT TTG ATC AAT CCT TGT AAC TAC TGT CCT TCT CCT CCT TTC TCT 
CCC TGT CCT CGC AGC TGC AAT CAC AAT ATT ATT AAC CGA CCG AAA CCT TAA CAC AAC ATT TTT TGA CCC TGC AGG AGG 
CGG GGA CCC AAT CCT TTA TCA ACA CCT T
>Squatina_guggenheim         
CCT TTA TTT AAT TTT TGG TGC ATG AGC AGG AAT AGT AGG TAC TGC CCT AAG TTT ACT TAT CCG AGC AGA ATT AAG CCA 
GCC CGG AAC ACT CCT TGG GGA TGA TCA AAT TTA CAA TGT AAT TGT TAC TGC CCA CGC TTT CGT AAT AAT CTT TTT TAT 
AGT TAT ACC AAT CAT AAT TGG TGG ATT TGG AAA TTG ATT AGT TCC ATT AAT AAT TGG TGC ACC AGA TAT AGC CTT TCC 
ACG AAT AAA TAA TAT AAG CTT CTG ACT TTT ACC TCC TTC CCT ATT ATT ATT ACT TGC TTC AGC TGG AGT TGA AGC AGG 
AGC CGG CAC CGG TTG AAC AGT ATA TCC TCC TCT TGC AGG AAA TTT AGC TCA CGC CGG AGC ATC AGT AGA TTT AGC AAT 
TTT TTC CCT ACA CTT AGC TGG TAT CTC CTC AAT TCT AGC CTC TAT TAA CTT CAT TAC AAC TAT CAT TAA CAT AAA ACC 
CCC AGC TAT TTC CCA ATA TCA AAC ACC ACT CTT TGT TTG ATC AAT CTT GGT AAC TAC TGT ACT TCT CCT CCT TTC TCT 
CCC AGT TCT CGC AGC TGC AAT CAC AAT ATT ACT AAC TGA CCG TAA TCT AAA TAC AAC ATT TTT TGA TCC TGC AGG AGG 
TGG AGA CCC AAT CCT TTA CCA ACA CTT A
>Squatina_japonica           
CCT TTA CTT AAT CTT CGG TGC ATG AGC AGG AAT AGT AGG TAC CGC CCT AAG TTT ACT AAT CCG GGC AGA ACT GAG CCA 
ACC CGG AAC ACT CCT TGG GGA CGA CCA AAT TTA CAA TGT AAT CGT CAC TGC CCA CGC TTT AGT AAT AAT TTT CTT CAT 
GGT AAT ACC AAT TAT AAT TGG AGG CTT TGG AAA CTG ATT AGT CCC TTT AAT AAT TGG CGC ACC AGA TAT AGC TTT TCC 
ACG AAT AAA TAA CAT AAG TTT TTG ACT CCT ACC TCC CTC CTT ACT TTT ACT GCT TGC CTC AGC TGG AGT TGA AGC AGG 
AGC CGG CAC CGG TTG AAC AGT TTA CCC TCC TCT TGC AGG AAA TTT AGC CCA TGC CGG AGC ATC AGT AGA TTT AGC AAT 
TTT TTC CTT ACA TTT AGC TGG TAT CTC TTC AAT TCT AGC CTC TAT CAA CTT CAT TAC AAC CAT TAT TAA CAT AAA ACC 
CCC AGC TAT TTC CCA GTA CCA AAC ACC ACT CTT TGT TTG ATC AAT CCT TGT AAC TAC TGT CCT TCT CCT CCT TTC TCT 
CCC AGT CCT CGC AGC TGC AAT CAC AAT ACT ACT AAC TGA CCG AAA CCT TAA CAC AAC ATT TTT TGA CCC TGC AGG AGG 
TGG AGA CCC AAT CCT TTA TCA ACA CTT A
>Squatina_legnota            
-CT TTA CTT AAT CTT CGG TGC ATG AGC AGG AAT AGT AGG TAC TGC CCT AAG TTT ACT TAT CCG AGC AGA ATT AAG CCA 
GCC CGG AAC ACT CCT TGG GGA CGA TCA AAT TTA CAA TGT AAT CGT TAC TGC CCA CGC TTT AGT AAT AAT CTT TTT TAT 
AGT AAT GCC AAT TAT AAT CGG AGG GTT TGG AAA TTG ATT AGT TCC CTT AAT AAT TGG CGC GCC AGA TAT AGC TTT CCC 
ACG AAT AAA TAA TAT AAG TTT CTG ACT TTT ACC TCC TTC CCT ACT TTT ACT ACT TGC CTC AGC CGG AGT TGA AGC AGG 
GGC CGG CAC TGG TTG AAC AGT TTA CCC TCC TCT TGC AGG AAA TTT AGC TCA TGC TGG AGC ATC AGT AGA TTT AGC AAT 
TTT TTC CTT ACA TTT AGC TGG TAT CTC TTC AAT CCT AGC CTC TAT TAA CTT CAT TAC AAC CAT TAT TAA TAT AAA ACC 
CCC AGC TAT TTC CCA ATA TCA AAC ACC ACT CTT TGT TTG ATC AAT CCT TGT AAC TAC TGT CCT TCT CCT CCT TTC TCT 
CCC AGT CCT CGC AGC TGC AAT CAC AAT ATT ATT AAC CGA CCG AAA CCT TAA CAC AAC ATT TTT TGA CCC TGC AGG AGG 
TGG GGA CCC AAT CCT TTA TCA ACA CCT T
>Squatina_occulta            
CCT TTA TTT AAT TTT TGG TGC ATG AGC AGG AAT AGT AGG TAC TGC CCT AAG TTT ACT TAT CCG AGC AGA ATT AAG CCA 
GCC CGG AAC ACT CCT TGG GGA TGA TCA AAT TTA CAA TGT AAT TGT TAC TGC CCA CGC TTT CGT AAT AAT CTT TTT TAT 
AGT TAT ACC AAT CAT AAT TGG TGG ATT TGG AAA TTG ATT AGT TCC ATT AAT AAT TGG TGC ACC AGA TAT AGC CTT TCC 
ACG AAT AAA TAA TAT AAG CTT CTG ACT TTT ACC TCC TTC CCT ATT ATT ATT ACT TGC TTC AGC TGG AGT TGA AGC AGG 
AGC CGG CAC TGG TTG AAC AGT ATA TCC TCC TCT TGC AGG AAA TTT AGC CCA CGC CGG AGC ATC AGT AGA TTT AGC AAT 
TTT TTC CCT ACA CTT AGC TGG TAT CTC CTC AAT TCT AGC CTC TAT TAA CTT CAT TAC AAC TAT CAT TAA CAT AAA ACC 
CCC AGC TAT TTC CCA ATA TCA AAC ACC ACT CTT TGT TTG ATC AAT CTT GGT AAC TAC TGT ACT TCT CCT CCT TTC TCT 
CCC AGT TCT CGC AGC TGC AAT CAC AAT ATT ACT AAC CGA CCG TAA TCT AAA TAC AAC ATT TTT TGA CCC TGC AGG AGG 
TGG AGA CCC AAT CCT TTA CCA ACA CTT A
>Squatina_oculata            
CCT TTA CTT AAT CTT CGG TGC ATG AGC AGG AAT AGT AGG TAC CGC CCT AAG TTT ACT TAT CCG AGC AGA ATT AAG CCA 
GCC CGG AAC ACT CCT TGG GGA CGA TCA AAT TTA CAA TGT AAT CGT TAC TGC CCA CGC TTT AGT AAT AAT CTT TTT TAT 
AGT AAT ACC AAT TAT GAT TGG AGG CTT TGG AAA CTG ATT AGT CCC CTT AAT AAT TGG CGC ACC AGA TAT AGC TTT CCC 
CCG AAT AAA TAA TAT AAG TTT CTG ACT CTT ACC TCC CTC CCT ACT TTT ACT ACT TGC CTC AGC TGG GGT TGA AGC AGG 
GGC CGG CAC TGG CTG AAC GGT CTA CCC TCC TCT TGC AGG AAA TTT AGC TCA CGC CGG AGC TTC AGT AGA TCT AGC AAT 
TTT TTC CTT ACA TTT AGC TGG CAT CTC TTC AAT CTT AGC CTC TAT TAA TTT TAT CAC AAC CAT TAT TAA TAT AAA ACC 
CCC AGC TAT TTC CCA ATA TCA AAC ACC ACT CTT TGT TTG ATC AAT CCT TGT GAC CAC TGT CCT TCT CCT CCT CTC TCT 
TCC AGT CCT CGC AGC CGC AAT CAC AAT ATT ACT AAC CGA CCG TAA CCT AAA CAC AAC ATT TTT TGA CCC TGC AGG GGG 
TGG GGA CCC AAT CCT TTA TCA ACA CCT A
>Squatina_pseudocellata      
CCT CTA CTT AAT CTT CGG TGC ATG AGC AGG AAT AGT AGG TAC CGC CCT AAG TTT ACT TAT CCG AGC AGA ATT AAG CCA 
ACC CGG AAC ACT CCT TGG GGA TGA CCA AAT TTA CAA TGT AAT TGT TAC CGC CCA CGC CTT TGT AAT AAT CTT TTT TAT 
AGT TAT ACC AAT CAT GAT TGG GGG ATT TGG AAA CTG ATT AGT TCC TTT AAT AAT TGG TGC ACC AGA TAT AGC TTT CCC 
ACG AAT GAA TAA CAT AAG TTT CTG ACT TTT ACC CCC TTC CCT GTT ATT ACT ACT TGC CTC AGC TGG AGT TGA AGC AGG 
AGC CGG CAC CGG TTG GAC AGT TTA CCC CCC CCT TGC AGG AAA TTT GGC TCA TGC TGG AGC ATC AGT AGA TTT AGC AAT 
TTT TTC CTT ACA TTT AGC TGG TAT CTC CTC AAY CCT CGC CTC CAT TAA CTT CAT CAC AAC TAT TAT TAA TAT AAA ACC 
ACC AGC TAT TTC CCA ATA TCA AAC ACC ACT CTT TGT TTG ATC AAT TCT CGT AAC TAC CGT CCT TCT CCT CCT TTC CCT 
CCC AGT CCT CGC AGC TGC AAT CAC AAT ATT ATT AAC TGA CCG TAA TCT AAA CAC AAC ATT TTT TGA TCC TGC AGG AGG 
AGG GGA CCC AAT CCT TTA TCA ACA TTT A
>Squatina_squatina           
-CT TTA CTT AAT CTT CGG TGC ATG AGC AGG AAT AGT GGG CAC CGC CCT AAG TTT ACT TAT TCG AGC AGA ATT AAG CCA 
GCC TGG TAC CCT TCT TGG GGA TGA TCA AAT TTA CAA TGT AAT CGT TAC TGC CCA CGC TTT GGT GAT AAT TTT TTT TAT 
AGT AAT ACC CAT CAT AAT TGG GGG ATT TGG GAA TTG ATT AGT CCC CCT AAT AAT TGG TGC ACC AGA TAT AGC TTT CCC 
ACG AAT AAA TAA TAT AAG TTT CTG ACT TTT GCC TCC TTC CTT ACT TTT ACT ACT TGC CTC AGC CGG AGT TGA AGC AGG 
AGC CGG CAC TGG TTG AAC GGT TTA CCC TCC TCT TGC AGG AAA TTT AGC TCA CGC CGG AGC ATC GGT AGA TTT AGC AAT 
TTT TTC CTT ACA TTT AGC TGG TAT TTC TTC AAT CCT AGC CTC TAT TAA TTT CAT TAC AAC CAT TAT TAA TAT AAA ACC 
CCC AGC CAT TTC CCA GTA TCA AAC ACC ACT CTT TGT TTG ATC AAT CCT TGT AAC TAC TGT TCT CCT CCT CCT TTC TCT 
TCC GGT CCT CGC AGC TGC AAT CAC AAT ATT ATT AAC TGA CCG TAA CTT AAA CAC AAC ATT TTT TGA CCC TGC AGG AGG 
TGG AGA CCC AAT CCT TTA TCA GCA TTT A
>Squatina_tergocellata       
CCT CTA CTT AAT CTT CGG TGC ATG AGC AGG AAT AGT AGG TAC CGC CCT AAG TTT ACT TAT CCG AAC AGA ATT AAG CCA 
ACC CGG AAC ACT CCT TGG GGA TGA CCA AAT TTA CAA TGT AAT TGT TAC TGC CCA CGC CTT TGT AAT AAT CTT TTT TAT 
AGT TAT ACC AAT CAT GAT TGG GGG ATT TGG AAA CTG ATT AGT TCC TTT AAT AAT TGG TGC ACC AGA TAT AGC TTT CCC 
ACG AAT GAA TAA TAT AAG TTT CTG ACT TTT ACC CCC TTC CCT GTT ATT ACT ACT TGC CTC AGC TGG AGT TGA AGC AGG 
AGC CGG CAC TGG TTG GAC AGT TTA CCC CCC CCT TGC AGG AAA TTT GGC TCA TGC TGG AGC ATC AGT AGA TTT AGC AAT 
TTT TTC ATT ACA TTT AGC TGG TAT CTC CTC AAT CCT CGC CTC CAT TAA CTT TAT CAC AAC TAT TAT TAA TAT AAA ACC 
ACC AGC TAT TTC CCA ATA TCA AAC ACC ACT CTT TGT TTG ATC AAT TCT CGT AAC TAC CGT CCT TCT CCT CCT TTC CCT 
CCC AGT CCT CGC AGC TGC AAT CAC AAT ATT ATT AAC TGA CCG TAA TCT AAA CAC AAC ATT TTT TGA TCC TGC AGG AGG 
AGG GGA CCC AAT CCT TTA TCA ACA TTT A
>Squatina_tergocellatoides   
CCT TTA CTT GAT CTT TGG TGC ATG AGC AGG AAT AGT AGG TAC CGC CCT TAG TCT ACT TAT CCG AGC AGA ATT AAG CCA 
GCC CGG AAC ACT CCT TGG GGA CGA TCA AAT TTA CAA TGT AAT CGT CAC TGC CCA CGC TTT AGT AAT AAT CTT TTT TAT 
AGT AAT ACC AAT TAT GAT CGG AGG GTT TGG AAA CTG ATT AGT CCC CTT AAT AAT TGG CGC ACC AGA CAT AGC TTT CCC 
ACG AAT AAA TAA TAT AAG TTT TTG ACT TTT ACC TCC TTC CCT ACT TTT ACT ACT CGC CTC AGC CGG AGT TGA AGC AGG 
GGC CGG CAC TGG TTG AAC AGT TTA TCC TCC TCT TGC AGG AAA TTT AGC CCA CGC CGG AGC ATC TGT AGA TTT AGC AAT 
TTT TTC CTT ACA TTT AGC TGG CAT CTC TTC AAT CCT AGC CTC TAT TAA CTT CAT TAC AAC CAT TAT TAA TAT AAA ACC 
CCC AGC TAT TTC TCA GTA TCA AAC ACC ACT CTT TGT GTG GTC AAT CCT TGT AAC TAC TGT TCT TCT CCT CCT TTC CCT 
CCC AGT CCT CGC AGC TGC AAT CAC AAT ACT GTT AAC CGA CCG AAA CCT TAA CAC AAC ATT TTT TGA CCC TGC AGG AGG 
TGG GGA TCC AAT CCT TTA TCA ACA CTT A
>Stegostoma_fasciatum        
CCT TTA CCT GAT TTT TGG TGC ATG AGC AGG AAT AGT AGG ACT AGC TCT TAG CCT TTT AAT CCG AGC TGA ACT AAG CCA 
ACC TGG GTC TCT CTT AGG AGA TGA TCA GAT TTA CAA TGT GAT TGT AAC AGC CCA TGC TTT TGT AAT AAT CTT TTT TAT 
AGT TAT ACC GGT AAT AAT TGG TGG TTT CGG AAA CTG ACT AGT ACC TTT AAT AAT TGG TGC ACC AGA TAT AGC TTT TCC 
ACG AAT AAA TAA CAT AAG TTT CTG ATT ACT CCC ACC CTC ATT CCT GTT ATT GTT AGC TTC TGC AGG AGT GGA AGC TGG 
AGC AGG AAC AGG CTG AAC CGT CTA CCC ACC ATT AGC AGG AAA TTT AGC CCA TGC AGG AGC ATC AGT TGA CCT AAC CAT 
TTT CTC CTT ACA TTT AGC TGG AAT TTC ATC AAT TCT AGC CTC CAT CAA CTT CAT CAC AAC TAT CAT CAA CAT AAA ACC 
ACC AGC TAT TTC TCA ATA TCA AAC ACC ATT ATT CGT CTG ATC CAT CCT TGT AAC TAC CAT CCT ATT ATT ACT TTC ATT 
ACC AGT ATT AGC AGC AGG AAT TAC AAT ATT ACT TAC AGA CCG AAA CCT TAA TAC AAC CTT CTT TGA TCC GGG GGG AGG 
GGG GGA CCC AAT TTT ATA TCA ACA TTT A
>Sutorectus_tentaculatus     
--T ATA TTT AAT CTT TGG TGC ATG AGC AGG AAT AGT AGG TAT AGC CCT CAG CCT TCT AAT TCG AGC AGA ACT AAG CCA 
ACC AGG GTC ACT CCT AGG TGA TGA TCA GAT TTA TAA TGT GAT TGT AAC AGC CCA CGC TTT TGT AAT AAT TTT CTT TAT 
GGT TAT ACC AGT AAT AAT CGG TGG ATT TGG AAA TTG ATT AGT ACC ATT AAT AAT TGG TGC ACC CGA CAT AGC ATT CCC 
TCG GAT AAA TAA CAT AAG CTT TTG ACT CCT TCC TCC ATC ATT TTT ATT ATT ATT AGC TTC TGC CGG AGT AGA AGC TGG 
TGC AGG AAC AGG TTG AAC AGT CTA CCC ACC ATT AGC GGG CAA TTT AGC CCA CGC CGG AGC ATC AGT TGA TTT AAC AAT 
CTT CTC TCT TCA CTT AGC AGG AAT TTC ATC AAT TTT AGC ATC TAT TAA TTT TAT TAC AAC TAT TAT TAA TAT AAA ACC 
ACC AGC TAT TTC TCA ATA TCA AAC ACC TCT ATT TGT TTG ATC AAT TCT TGT AAC CAC AAT CCT CCT CCT ACT AGC ATT 
ACC AGT TTT AGC AGC TGG AAT TAC TAT GCT CTT AAC CGA CCG CAA TCT AAA CAC AAC ATT CTT TGA CCC AGC AGG AGG 
AGG AGA TCC TAT TCT TTA TCA ACA --- -
>Triaenodon_obesus           
-CT TTA CCT AAT TTT TGG TGC ATG AGC AGG TAT AGT TGG AAC AGC CCT AAG TCT CCT AAT TCG AGC TGA ACT TGG ACA 
ACC TGG ATC TCT TTT AGG AGA TGA TCA GAT CTA TAA TGT AAT CGT AAC CGC CCA CGC TTT TGT AAT AAT CTT TTT CAT 
GGT TAT ACC AAT TAT AAT TGG TGG TTT TGG AAA TTG ACT AGT TCC CTT AAT AAT TGG TGC ACC AGA CAT AGC CTT CCC 
ACG AAT AAA TAA CAT AAG TTT CTG ACT TCT TCC ACC ATC ATT TCT TCT TCT CCT TGC CTC TGC TGG AGT AGA AGC TGG 
AGC AGG TAC TGG ATG AAC AGT CTA TCC TCC ATT GGC TAG CAA CCT AGC ACA TGC TGG ACC ATC TGT TGA TTT AGC TAT 
TTT CTC TCT TCA CTT AGC CGG TGT TTC ATC AAT TTT AGC TTC AAT TAA TTT TAT CAC AAC TAT TAT CAA TAT AAA ACC 
ACC AGC CAT TTC CCA ATA TCA AAC ACC ATT ATT CGT TTG ATC TAT TCT TGT AAC CAC TAT TCT TCT TCT CCT TTC ACT 
CCC AGT TCT TGC AGC AGG AAT TAC AAT ATT ACT TAC TGA TCG TAA CCT TAA TAC TAC ATT CTT TGA CCC TGC AGG TGG 
GGG GGA CCC AAT TCT TTA TCA ACA TTT A
>Triakis_semifasciata        
CCT CTA TCT GAT TTT TGG TGC ATG AGC AGG CAT AGT TGG AAC AGC CCT GAG TCT TCT AAT TCG GGC TGA ACT GGG ACA 
ACC AGG ATC ACT TTT AGG TGA TGA TCA GAT TTA CAA TGT GAT CGT AAC CGC CCA TGC TTT CGT AAT AAT CTT TTT TAT 
GGT AAT ACC CAT CAT AAT TGG CGG CTT TGG GAA TTG GCT GGT TCC ATT AAT AAT TGG TGC ACC AGA TAT GGC TTT CCC 
ACG AAT GAA TAA CAT AAG CTT CTG ACT TCT TCC ACC ATC ATT TCT TCT CCT CCT CGC TTC AGC CGG AGT AGA AGC TGG 
AGC AGG TAC AGG TTG AAC AGT TTA CCC TCC ACT AGC AAG CAA TTT AGC TCA TGC TGG GCC GTC TGT AGA CCT AGC TAT 
TTT CTC CCT TCA TTT AGC TGG TAT TTC ATC AAT CTT AGC CTC AAT TAA TTT TAT TAC AAC TAT TAT TAA TAT AAA ACC 
ACC AGC TAT CTC CCA ATA TCA AAC ACC ATT ATT CGT GTG ATC TAT TCT TGT AAC TAC TAT TCT CCT CCT CCT CTC TCT 
TCC AGT CCT TGC AGC AGG AAT TAC AAT ATT ACT TAC AGA CCG TAA CCT TAA TAC CAC ATT CTT TGA CCC CGC AGG TGG 
AGG AGA CCC TAT CCT TTA CCA ACA TTT A
>Trigonognathus_kabeyai      
-CT ATA CTT GAT TTT TGG TGC ATG AGC AGG AAT AGT AGG TAC TGC CCT AAG TCT ACT TAT TCG AGC AGA ACT TAG TCA 
ACC TGG AAC TCT ACT TGG GGA TGA TCA GAT CTA TAA TGT TAT CGT AAC TGC CCA TGC CTT TGT AAT AAT CTT TTT TAT 
GGT AAT ACC TGT AAT AAT TGG GGG CTT TGG TAA TTG ACT AGT ACC CTT GAT AAT TGG TGC ACC AGA CAT AGC TTT TCC 
ACG AAT AAA TAA CAT GAG TTT CTG ATT ATT ACC CCC TGC ACT TCT TCT TCT TCT AGC CTC TGC AGG TGT TGA GGC GGG 
AGC CGG AAC TGG TTG AAC AGT TTA TCC CCC ACT TGC AGG AAA TAT AGC TCA CGC CGG AGC ATC TGT AGA TTT AGC TAT 
CTT TTC ACT TCA TTT GGC CGG GAT TTC TTC AAT TTT AGC CTC TGT TAA TTT TAT TAC AAC CAT TAT TAA TAT AAA ACC 
ACC TGC TAT TTC TCA ATA TCA AAC ACC ACT CTT TGT TTG ATC AAT TCT TGT AAC CAC AGT GCT CCT TCT ATT AGC CCT 
TCC TGT TCT TGC TGC TGC AAT TAC AAT ATT ATT GAC TGA CCG TAA CTT AAA TAC AAC ATT TTT TGA TCY WTC TGG AGG 
AGG AGA TCC TAT TTT ATA TCA ACA TCT A
